# Supplementary material for: 3-Benzoyl-4-hydr­oxy-2-methyl-2H-1,2-benzothia­zine 1,1-dioxide
Source: Acta Crystallogr Sect E Struct Rep Online. 2010 Mar 27;66(Pt 4):o968. doi: 10.1107/S1600536810011025 (PMC2983979; doi:10.1107/S1600536810011025)
Supplement: Supplementary file 2 [file e-66-0o968-Isup2.hkl]

#
# h,k,l, Fc-squared, Fo-squared, sigma(Fo-squared) and status flag
#
data_I
_shelx_title ' Compound X'
_shelx_refln_list_code          4
_shelx_F_calc_maximum       66.56
_exptl_crystal_F_000       328.00
_reflns_d_resolution_high  0.7085
 
loop_
 _symmetry_equiv_pos_as_xyz
 'x, y, z'
 '-x, -y, -z'
 
_cell_length_a     6.8342
_cell_length_b     9.9085
_cell_length_c    10.7234
_cell_angle_alpha  83.257
_cell_angle_beta   79.481
_cell_angle_gamma  85.113
 
_shelx_F_squared_multiplier     1.000
 
loop_
 _refln_index_h
 _refln_index_k
 _refln_index_l
 _refln_F_squared_calc
 _refln_F_squared_meas
 _refln_F_squared_sigma
 _refln_observed_status
   1   0   0      717.54      719.06     15.94 o
   3   0   0      276.18      312.49      4.66 o
   5   0   0        0.04       -0.49      1.26 o
   6   0   0      295.41      324.37      8.52 o
   7   0   0        0.16       -0.02      0.24 o
   8   0   0       22.57       18.74      2.51 o
   9   0   0        1.54        1.20      0.50 o
  -9   1   0       33.45       30.94      1.70 o
  -8   1   0        4.59        2.49      2.45 o
  -7   1   0       22.75       16.16      0.73 o
  -6   1   0        7.44        7.81      1.03 o
  -5   1   0       53.94       46.58      1.15 o
  -4   1   0       25.53       20.74      0.85 o
  -3   1   0      957.89     1013.57     16.04 o
  -2   1   0     1178.53     1296.99     20.17 o
  -1   1   0      691.69      658.33     12.39 o
   0   1   0      459.24      140.67      3.47 o
   1   1   0      943.60      940.24     16.79 o
   2   1   0        1.87        4.54      0.45 o
   3   1   0     1048.41     1065.40     15.09 o
   4   1   0        5.64        9.78      0.60 o
   5   1   0       14.82       14.02      1.05 o
   6   1   0        3.10        2.91      0.26 o
   7   1   0        2.12        2.87      0.53 o
   8   1   0        0.06       -0.07      0.78 o
   9   1   0       18.59       20.45      2.34 o
  -9   2   0        2.17        3.62      1.84 o
  -8   2   0       11.45        8.97      2.55 o
  -7   2   0       20.03       19.92      0.78 o
  -6   2   0       38.18       32.94      2.96 o
  -5   2   0        9.10        7.52      0.84 o
  -4   2   0      120.61      133.97      2.66 o
  -3   2   0       11.59       14.81      0.33 o
  -2   2   0        0.74        0.56      0.12 o
  -1   2   0      111.50      113.43      3.10 o
   1   2   0     2300.40     2314.29     50.35 o
   2   2   0       36.73       39.95      1.35 o
   3   2   0       36.98       35.76      1.06 o
   4   2   0        7.57        7.69      0.49 o
   5   2   0      716.80      772.82     20.32 o
   6   2   0      107.93      104.40      3.51 o
   7   2   0        9.82        6.54      1.93 o
   8   2   0       41.46       38.16      1.69 o
   9   2   0       27.07       27.89      2.89 o
  -9   3   0       31.50       32.24      5.95 o
  -8   3   0       71.76       74.13      2.78 o
  -7   3   0       16.91       13.24      0.66 o
  -6   3   0       31.41       32.20      2.57 o
  -5   3   0       29.93       30.36      1.49 o
  -4   3   0      663.69      690.97     17.04 o
  -3   3   0       10.10        9.38      0.30 o
  -2   3   0        7.80        9.16      0.22 o
  -1   3   0        2.49        0.29      0.06 o
   0   3   0       78.31       77.64      1.37 o
   1   3   0      384.07      350.72      3.95 o
   2   3   0     1593.45     1578.14     18.54 o
   3   3   0        0.01        0.78      0.12 o
   4   3   0      223.60      228.16      3.32 o
   5   3   0      137.82      136.73      3.65 o
   6   3   0      206.27      204.69      5.17 o
   7   3   0        0.01        0.83      0.74 o
   8   3   0       33.24       34.54      1.79 o
   9   3   0        0.49        2.17      2.56 o
  -8   4   0        1.94        1.29      0.51 o
  -7   4   0        0.93        1.81      0.71 o
  -6   4   0       13.60       13.45      1.87 o
  -5   4   0       64.27       59.96      1.40 o
  -4   4   0      195.48      194.37      3.01 o
  -3   4   0      208.13      244.25      3.71 o
  -2   4   0      204.78      195.01      2.64 o
  -1   4   0      328.14      366.97      8.99 o
   0   4   0      112.28      107.09      6.37 o
   1   4   0     2219.38     2266.12     46.98 o
   2   4   0      506.81      496.62      5.99 o
   3   4   0      925.84      957.09     13.40 o
   4   4   0      165.89      168.78      4.50 o
   5   4   0      700.18      684.62     16.36 o
   6   4   0       20.81       22.21      1.03 o
   7   4   0        2.51        3.08      0.50 o
   8   4   0        5.51        3.62      0.71 o
   9   4   0        0.63        0.84      1.12 o
  -8   5   0       20.15       28.07      1.19 o
  -7   5   0        2.94        4.30      0.37 o
  -6   5   0        0.90        0.14      0.27 o
  -5   5   0       20.15       18.09      0.61 o
  -4   5   0      266.19      254.10     12.41 o
  -3   5   0      305.34      323.92      6.51 o
  -2   5   0        2.24        1.08      0.11 o
  -1   5   0      599.87      655.01     19.75 o
   0   5   0      148.35      175.89      3.03 o
   1   5   0     2906.67     3279.56    100.47 o
   2   5   0      977.49     1087.08     13.82 o
   3   5   0      309.83      333.20      4.99 o
   4   5   0      111.50      112.66      1.83 o
   5   5   0      870.49      880.91     14.05 o
   6   5   0      235.45      238.75      7.53 o
   7   5   0        0.36        0.28      0.67 o
   8   5   0       12.37       11.40      0.96 o
   9   5   0        0.35        0.86      0.66 o
  -8   6   0       15.14       15.01      1.04 o
  -7   6   0       48.36       49.85      1.65 o
  -6   6   0        1.59       -0.20      0.29 o
  -5   6   0       99.04      102.41      3.18 o
  -4   6   0        0.02        0.38      0.18 o
  -3   6   0        2.62        1.15      0.33 o
  -2   6   0        7.10       11.01      0.29 o
  -1   6   0       26.94       29.57      0.63 o
   0   6   0       62.78       83.94      2.12 o
   1   6   0       35.79       32.35      2.49 o
   2   6   0        0.18        0.35      0.07 o
   3   6   0      191.51      185.53      5.58 o
   4   6   0       20.11       22.20      0.56 o
   5   6   0       13.68       12.89      0.53 o
   6   6   0      185.12      179.37      4.84 o
   7   6   0        4.80        2.20      0.57 o
   8   6   0       24.24       23.10      1.93 o
  -7   7   0        6.82        6.30      0.55 o
  -6   7   0       41.06       44.57      1.30 o
  -5   7   0       71.16       65.49      2.82 o
  -4   7   0      119.29      110.81      2.15 o
  -3   7   0       77.37       78.06      3.71 o
  -2   7   0       11.50       10.89      0.63 o
  -1   7   0       24.02       24.28      0.96 o
   0   7   0        4.88        3.78      0.40 o
   1   7   0      328.06      308.48      7.41 o
   2   7   0      107.35      105.53      1.62 o
   3   7   0        8.07       11.42      0.54 o
   4   7   0        0.06       -0.13      0.39 o
   5   7   0        1.55        0.63      0.28 o
   6   7   0       66.90       68.84      1.85 o
   7   7   0       66.49       71.28      3.40 o
   8   7   0       19.25       19.34      1.71 o
  -7   8   0       60.98       62.71      2.12 o
  -6   8   0        0.08        0.45      0.30 o
  -5   8   0       22.00       19.56      0.75 o
  -4   8   0        8.65        8.09      0.49 o
  -3   8   0      150.67      157.41      2.84 o
  -2   8   0      141.08      133.67      2.13 o
  -1   8   0        3.51        3.78      0.47 o
   0   8   0       73.04       73.25      2.19 o
   1   8   0        4.51        2.05      0.43 o
   2   8   0        3.03        2.60      0.59 o
   3   8   0       84.74       93.80      2.07 o
   4   8   0        2.85        2.06      0.41 o
   6   8   0        8.91        7.66      0.75 o
   7   8   0       65.26       72.52      3.94 o
   8   8   0       12.31       15.87      1.50 o
  -6   9   0       72.33       78.88      2.49 o
  -5   9   0      136.74      142.55      3.35 o
  -4   9   0       78.13       79.86      1.96 o
  -3   9   0      377.72      361.69      7.18 o
  -2   9   0       36.08       27.06      0.76 o
  -1   9   0      384.13      371.96      9.16 o
   0   9   0      186.48      166.57      5.09 o
   1   9   0      410.06      370.93      8.79 o
   2   9   0       45.23       54.15      2.42 o
   3   9   0        7.85        6.54      0.76 o
   4   9   0        0.43        2.30      1.14 o
   5   9   0       17.31       18.53      2.04 o
   6   9   0       20.08       23.49      2.02 o
   7   9   0       24.06       21.43      1.64 o
  -6  10   0        0.25        0.93      0.29 o
  -5  10   0       46.90       43.52      1.53 o
  -4  10   0        1.02        1.26      0.30 o
  -3  10   0      349.25      349.74      7.06 o
  -2  10   0      158.72      161.78      4.34 o
  -1  10   0       71.38       62.91      1.93 o
   0  10   0        0.35        0.36      0.33 o
   1  10   0      123.66       95.83      3.70 o
   2  10   0        5.76        5.33      0.70 o
   3  10   0       16.64       11.56      0.95 o
   4  10   0       14.27       11.26      1.43 o
   5  10   0        7.77        9.07      1.03 o
   6  10   0        4.59        5.14      2.00 o
  -5  11   0      142.37      133.82      4.79 o
  -4  11   0        0.01        0.00      0.37 o
  -3  11   0       92.71      107.87      3.04 o
  -2  11   0        3.11        1.34      0.59 o
  -1  11   0      153.49      162.40      4.35 o
   0  11   0       14.24       12.21      0.75 o
   1  11   0      149.40      151.56      6.00 o
   2  11   0      168.64      177.16      6.65 o
   3  11   0        2.98        3.82      0.86 o
   4  11   0       60.20       66.13      3.07 o
   5  11   0        0.82       -0.48      0.56 o
   6  11   0       13.22        7.55      1.04 o
  -4  12   0        5.73        5.22      0.70 o
  -3  12   0       16.38       21.77      1.25 o
  -2  12   0       26.63       25.32      1.35 o
  -1  12   0       16.95       18.63      1.58 o
   0  12   0        0.16        0.22      0.37 o
   1  12   0       31.44       38.31      2.11 o
   2  12   0       58.96       55.14      2.53 o
   3  12   0       97.41       96.07      5.02 o
   4  12   0        1.73        4.52      0.80 o
   5  12   0       16.68       14.08      1.42 o
  -2  13   0        0.03        0.60      0.90 o
  -1  13   0       65.15       65.25      3.94 o
   0  13   0       51.40       60.80      3.42 o
   1  13   0       58.58       60.70      3.51 o
   2  13   0       20.33       16.61      1.39 o
   3  13   0       35.60       39.06      2.59 o
  -3 -13   1       42.77       33.91      2.34 o
  -2 -13   1        1.86        1.48      0.77 o
  -1 -13   1      128.69      140.23      7.50 o
   0 -13   1       21.51       29.20      1.91 o
   1 -13   1      107.61      120.86      4.35 o
   2 -13   1       27.54       33.35      2.25 o
  -4 -12   1       42.76       46.72      3.08 o
  -3 -12   1        6.05        8.37      1.09 o
  -2 -12   1       32.54       31.89      2.27 o
  -1 -12   1       50.68       53.61      2.85 o
   0 -12   1        7.17        7.35      1.28 o
   1 -12   1       12.39       13.86      1.15 o
   2 -12   1        0.31        0.29      0.35 o
   3 -12   1       23.98       23.81      1.37 o
   4 -12   1       34.66       36.96      1.70 o
  -5 -11   1       44.95       45.64      3.05 o
  -4 -11   1       14.52       13.81      1.22 o
  -3 -11   1       71.02       61.85      2.88 o
  -2 -11   1       23.26       17.77      1.13 o
  -1 -11   1       32.20       32.72      1.33 o
   0 -11   1       37.61       39.63      3.59 o
   1 -11   1        1.45        1.38      0.37 o
   2 -11   1      106.82      101.76      2.95 o
   3 -11   1        1.63        2.49      0.63 o
   4 -11   1      105.91      110.29      3.97 o
   5 -11   1       42.48       34.13      1.64 o
  -6 -10   1       22.62       22.10      1.71 o
  -5 -10   1        3.37        2.47      0.37 o
  -4 -10   1        3.88        5.93      1.21 o
  -3 -10   1        0.12        1.26      0.67 o
  -2 -10   1       29.40       34.63      1.79 o
  -1 -10   1       48.68       50.04      1.52 o
   0 -10   1        0.01       -0.11      0.26 o
   1 -10   1      231.07      220.96      4.66 o
   2 -10   1        9.81        7.05      0.55 o
   3 -10   1       69.47       63.78      1.56 o
   4 -10   1       13.10       11.43      0.62 o
   5 -10   1       14.37       13.31      0.76 o
   6 -10   1       12.16       11.76      0.83 o
  -7  -9   1        0.03       -0.61      0.41 o
  -6  -9   1       13.81       15.40      0.87 o
  -5  -9   1       82.28       87.42      2.59 o
  -4  -9   1        0.21        0.59      0.61 o
  -3  -9   1      120.77      130.87     13.12 o
  -2  -9   1      277.27      226.57      8.07 o
  -1  -9   1       13.83       16.63      0.77 o
   0  -9   1      469.49      412.57     13.36 o
   1  -9   1       40.97       46.05      1.66 o
   2  -9   1      683.60      652.10     12.13 o
   3  -9   1       12.66       10.62      0.44 o
   4  -9   1      645.32      671.84     12.95 o
   5  -9   1        6.72        4.16      0.52 o
   6  -9   1       47.58       46.47      1.58 o
  -7  -8   1        6.05        5.97      1.01 o
  -6  -8   1       46.31       50.80      2.43 o
  -5  -8   1        9.89       11.08      1.18 o
  -4  -8   1       13.28        7.74      1.04 o
  -3  -8   1       18.40       20.66      0.58 o
  -2  -8   1       18.93       23.08      0.39 o
  -1  -8   1       40.47       39.65      1.22 o
   0  -8   1       47.21       53.75      1.61 o
   1  -8   1      115.10      112.61      3.10 o
   2  -8   1       70.68       71.80      1.56 o
   3  -8   1       40.78       39.32      2.00 o
   4  -8   1       43.01       45.56      1.23 o
   5  -8   1        0.91        1.41      0.33 o
   6  -8   1       17.02       13.05      0.83 o
   7  -8   1        0.44        0.19      0.26 o
  -8  -7   1       25.72       25.93      2.23 o
  -7  -7   1       10.37       12.06      1.27 o
  -6  -7   1       59.73       64.45      2.04 o
  -5  -7   1       26.79       27.56      2.43 o
  -4  -7   1        3.95        2.52      0.28 o
  -3  -7   1       60.95       50.63      1.56 o
  -2  -7   1       36.04       28.05      0.97 o
  -1  -7   1        4.05        3.69      1.09 o
   0  -7   1      316.87      329.15      7.73 o
   1  -7   1       14.90       12.04      0.44 o
   2  -7   1      138.46      137.53      2.46 o
   3  -7   1      104.64      103.95      1.68 o
   4  -7   1       67.32       66.25      1.38 o
   5  -7   1      107.15      103.41      2.10 o
   6  -7   1        1.21        0.59      0.30 o
   7  -7   1       43.54       40.60      1.47 o
  -8  -6   1        1.16        1.19      0.85 o
  -7  -6   1       58.87       55.63      3.42 o
  -6  -6   1       44.62       48.63      2.25 o
  -5  -6   1       15.97       17.42      1.08 o
  -4  -6   1       77.44       76.42      1.51 o
  -3  -6   1       25.41       25.76      1.48 o
  -2  -6   1       71.05       72.44      1.19 o
  -1  -6   1       26.79       20.90      0.35 o
   0  -6   1        8.55        9.52      0.17 o
   1  -6   1        9.70       12.60      0.26 o
   2  -6   1       90.75       94.24      1.67 o
   3  -6   1      118.19      115.06      1.91 o
   4  -6   1      354.28      336.59      5.18 o
   5  -6   1        0.89        0.48      0.30 o
   6  -6   1      262.90      260.15      4.84 o
   7  -6   1        3.46        4.70      0.42 o
   8  -6   1       46.73       42.56      1.91 o
  -8  -5   1        2.61        1.33      0.55 o
  -7  -5   1      106.49      100.83     11.00 o
  -6  -5   1        1.34        2.04      1.32 o
  -5  -5   1      241.67      273.87      6.63 o
  -4  -5   1       48.94       39.37      1.30 o
  -3  -5   1     1101.49     1179.17     18.64 o
  -2  -5   1       93.88       91.65      1.32 o
  -1  -5   1     1734.40     1826.03     32.08 o
   0  -5   1      148.84      150.29      6.18 o
   1  -5   1       55.43       64.85      3.48 o
   2  -5   1       15.54       24.14      0.69 o
   3  -5   1        0.57        2.09      0.20 o
   4  -5   1       51.22       58.31      1.06 o
   5  -5   1       60.81       54.32      1.82 o
   6  -5   1        0.53        0.31      0.41 o
   7  -5   1       30.77       33.11      2.20 o
   8  -5   1       35.16       34.48      1.69 o
  -9  -4   1       10.45        9.12      2.14 o
  -8  -4   1        0.14       -0.01      0.41 o
  -7  -4   1      258.47      244.47      6.52 o
  -6  -4   1      270.83      267.82      8.98 o
  -5  -4   1       49.37       51.55      1.64 o
  -4  -4   1     1188.78     1169.84     21.46 o
  -3  -4   1      448.32      505.90      8.04 o
  -2  -4   1     1772.53     1847.28     21.69 o
  -1  -4   1     1017.11     1164.70     14.92 o
   0  -4   1     2193.54     2388.63     60.20 o
   1  -4   1     1179.37     1289.60     33.04 o
   2  -4   1      586.18      621.14      7.98 o
   3  -4   1       19.28       21.22      0.80 o
   4  -4   1      140.02      124.66      1.96 o
   5  -4   1       91.76       92.42      5.60 o
   6  -4   1       36.24       35.96      1.11 o
   7  -4   1       51.22       48.85      1.20 o
   8  -4   1       28.97       27.74      1.03 o
  -9  -3   1       19.63       21.55      1.40 o
  -8  -3   1       39.06       37.41      1.71 o
  -7  -3   1       21.71       23.70      2.70 o
  -6  -3   1      105.92      108.42      5.08 o
  -5  -3   1      210.80      216.11      5.25 o
  -4  -3   1      155.88      162.49      7.35 o
  -3  -3   1      140.85      161.88      3.33 o
  -2  -3   1      904.22      917.56     12.85 o
  -1  -3   1      589.69      596.49     12.67 o
   0  -3   1      879.42      841.26     10.95 o
   1  -3   1      996.43     1002.65     20.07 o
   2  -3   1       51.67       42.01      1.51 o
   3  -3   1      141.10      133.95      4.41 o
   4  -3   1       13.78       13.46      0.83 o
   5  -3   1      263.36      260.13      5.12 o
   6  -3   1        1.88        0.60      0.58 o
   7  -3   1       72.96       73.85      1.84 o
   8  -3   1       20.78       21.08      2.25 o
   9  -3   1        6.03        3.99      2.92 o
  -9  -2   1       25.88       26.54      1.57 o
  -8  -2   1        2.48        4.40      1.16 o
  -7  -2   1      168.84      177.00      4.75 o
  -6  -2   1      135.88      140.40      3.67 o
  -5  -2   1       35.10       31.10      1.15 o
  -4  -2   1       73.93       69.52      1.90 o
  -3  -2   1        0.49        3.57      0.70 o
  -2  -2   1      120.86      124.75      1.73 o
  -1  -2   1      135.72      125.68      1.54 o
   0  -2   1      708.88      658.43     11.74 o
   1  -2   1     1643.50     1548.03     22.29 o
   2  -2   1        0.02        0.52      0.33 o
   3  -2   1      591.71      575.90      9.30 o
   4  -2   1      269.15      235.82      5.75 o
   5  -2   1      114.52      136.95      3.43 o
   6  -2   1       20.19       18.92      0.69 o
   7  -2   1        0.47        1.07      0.24 o
   8  -2   1       16.21       15.45      1.55 o
   9  -2   1       13.91       15.23      1.13 o
  -9  -1   1       42.18       41.42      8.08 o
  -8  -1   1       24.30       20.43      1.48 o
  -7  -1   1       12.07        9.59      0.88 o
  -6  -1   1      127.72      133.72      3.54 o
  -5  -1   1      414.47      435.67     10.16 o
  -4  -1   1        0.04       -0.57      0.52 o
  -3  -1   1        1.11       -0.09      0.12 o
  -2  -1   1        0.42        0.64      0.42 o
  -1  -1   1      507.78      493.58     11.67 o
   1  -1   1      391.18      377.03      7.49 o
   2  -1   1      430.76      413.06      6.56 o
   3  -1   1       10.43        3.05      0.22 o
   4  -1   1      287.47      285.01      6.83 o
   6  -1   1       57.43       48.86      1.41 o
   7  -1   1        4.62        4.72      0.94 o
   8  -1   1        1.21        1.78      0.61 o
   9  -1   1        6.19        5.22      0.78 o
  -9   0   1       10.91       17.54      3.50 o
  -8   0   1      213.11      209.24      5.85 o
  -7   0   1        8.81       10.05      2.33 o
  -6   0   1      656.80      673.30     12.51 o
  -5   0   1        0.62        1.50      0.38 o
  -4   0   1     1361.72     1519.27     27.32 o
  -3   0   1      888.71      987.62     13.98 o
   2   0   1     4383.92     4771.05     84.19 o
   3   0   1      741.45      731.60     10.45 o
   4   0   1      904.22     1028.20     23.06 o
   5   0   1       18.19       20.78      1.90 o
   6   0   1        0.70        5.13      0.51 o
   7   0   1       42.71       35.88      2.60 o
   8   0   1        5.69        2.54      0.54 o
   9   0   1       84.56       95.07      7.47 o
  -9   1   1       15.19       11.08      1.32 o
  -8   1   1        0.95       -0.28      1.07 o
  -7   1   1       66.40       67.41      2.22 o
  -6   1   1       95.24       82.19      1.92 o
  -5   1   1      516.16      553.93     10.23 o
  -4   1   1      275.27      304.97      5.79 o
  -3   1   1      201.96      213.89      3.21 o
  -2   1   1     1454.38     1549.47     21.54 o
   2   1   1      495.77      543.06      7.03 o
   3   1   1       86.64      123.14      3.04 o
   4   1   1      299.31      332.59      7.77 o
   5   1   1       12.48        6.88      0.68 o
   6   1   1      295.60      296.51      7.12 o
   7   1   1        4.44        3.59      0.92 o
   8   1   1       54.75       48.48      2.34 o
   9   1   1       52.08       52.77      5.53 o
  -9   2   1        5.82        9.50      2.32 o
  -8   2   1       17.54       19.89      1.17 o
  -7   2   1       57.23       58.05      1.56 o
  -6   2   1        0.09        2.39      1.26 o
  -5   2   1       94.97      106.54      2.30 o
  -4   2   1      176.57      180.13      7.95 o
  -3   2   1     1587.37     1694.15     26.38 o
  -2   2   1        7.89        9.33      1.19 o
   0   2   1      608.72      599.81     10.86 o
   1   2   1     1089.03     1054.37     14.63 o
   2   2   1     1895.76     1898.92     24.03 o
   3   2   1      771.52      738.80      9.60 o
   4   2   1      817.64      872.56     28.25 o
   5   2   1       35.79       40.47      1.28 o
   6   2   1      730.09      759.15     17.33 o
   7   2   1        5.61        4.89      1.05 o
   8   2   1      139.52      153.30      4.16 o
   9   2   1       13.12       10.40      1.14 o
  -8   3   1       32.39       29.54      1.59 o
  -7   3   1       37.75       41.29      2.90 o
  -6   3   1      116.40      120.07      4.25 o
  -5   3   1      265.84      287.88      7.27 o
  -4   3   1        2.18        3.06      0.29 o
  -3   3   1       62.34       52.80      1.52 o
  -2   3   1      474.39      535.18      6.93 o
  -1   3   1      490.38      496.17     11.38 o
   0   3   1       30.40       22.24      0.86 o
   1   3   1     1510.51     1547.48     17.92 o
   2   3   1        1.32        0.21      0.17 o
   3   3   1      298.24      316.43     16.49 o
   4   3   1       87.56       74.70      1.63 o
   5   3   1      840.98      851.06     19.35 o
   6   3   1        7.44        9.64      1.06 o
   7   3   1       95.81      104.85      3.06 o
   8   3   1        2.77        2.08      0.57 o
   9   3   1       32.33       29.37      2.18 o
  -8   4   1       38.49       37.93      1.96 o
  -7   4   1        4.45        3.09      0.35 o
  -6   4   1       45.82       46.58      1.84 o
  -5   4   1       16.38       18.82      0.67 o
  -4   4   1      721.01      713.76     39.61 o
  -3   4   1      127.21      129.48      2.09 o
  -2   4   1      172.72      168.79      3.08 o
  -1   4   1        5.53        3.48      0.29 o
   0   4   1      739.29      741.30     13.10 o
   1   4   1      690.94      686.14      7.59 o
   2   4   1      280.61      289.77      6.21 o
   3   4   1       48.31       52.57      2.22 o
   4   4   1       80.37       83.20      1.94 o
   5   4   1       69.47       66.66      2.30 o
   6   4   1        0.20        0.04      0.48 o
   7   4   1        0.05       -0.08      1.15 o
   8   4   1        0.16       -0.20      0.56 o
   9   4   1        2.81        3.13      0.74 o
  -8   5   1       11.24        7.67      1.17 o
  -7   5   1       39.03       40.69      1.15 o
  -6   5   1       15.33       13.66      2.89 o
  -5   5   1      556.89      560.68      9.46 o
  -4   5   1       43.07       49.56      1.30 o
  -3   5   1      556.36      563.68      8.07 o
  -2   5   1      277.01      300.39     10.81 o
  -1   5   1      394.14      407.79      6.88 o
   0   5   1      204.11      207.84     10.37 o
   1   5   1      153.25      156.27      2.59 o
   2   5   1       69.18       65.57      3.76 o
   3   5   1        0.45        1.02      0.28 o
   4   5   1      309.62      298.17      4.50 o
   5   5   1      382.66      375.56      6.32 o
   6   5   1        5.29        4.53      0.42 o
   7   5   1       51.87       55.53      2.14 o
   8   5   1       10.49       11.68      0.81 o
   9   5   1        3.07        2.49      1.04 o
  -8   6   1       32.25       34.70      1.65 o
  -7   6   1       53.93       46.23      1.96 o
  -6   6   1       32.36       28.57      2.15 o
  -5   6   1       27.74       33.03      2.42 o
  -4   6   1       77.65       67.95      2.74 o
  -3   6   1      164.83      160.20      2.50 o
  -2   6   1        4.10        5.66      0.22 o
  -1   6   1       41.28       53.95      0.84 o
   0   6   1      117.81      120.90      3.08 o
   1   6   1      369.99      351.68      8.07 o
   2   6   1      266.78      260.60      4.25 o
   3   6   1      320.68      307.35      4.62 o
   4   6   1       46.13       45.33      1.80 o
   5   6   1       97.73      101.87      4.04 o
   6   6   1       23.13       22.93      1.22 o
   7   6   1      158.16      159.62      4.68 o
   8   6   1       33.69       34.20      2.49 o
  -7   7   1       21.92       23.04      0.99 o
  -6   7   1       19.93       19.56      0.86 o
  -5   7   1      122.15      120.08      2.51 o
  -4   7   1        9.31        9.55      0.70 o
  -3   7   1      173.07      182.28      3.56 o
  -2   7   1      323.24      325.79      5.54 o
  -1   7   1       10.78        7.14      0.16 o
   0   7   1      294.48      316.40      7.58 o
   1   7   1        9.00        4.10      1.33 o
   2   7   1       27.58       24.65      0.43 o
   3   7   1       15.23       18.12      0.44 o
   4   7   1       13.45        9.37      0.34 o
   5   7   1      122.33      121.20      2.53 o
   6   7   1      244.63      255.61      5.51 o
   7   7   1       50.57       45.97      2.73 o
   8   7   1      102.13       98.47      5.44 o
  -7   8   1        1.34        1.37      0.33 o
  -6   8   1        2.73        3.01      0.38 o
  -5   8   1        8.42        7.31      0.49 o
  -4   8   1       35.21       32.30      0.97 o
  -3   8   1      168.46      163.89      2.87 o
  -2   8   1        7.80        8.74      0.25 o
  -1   8   1       62.81       59.48      1.78 o
   0   8   1      154.55      165.68      4.23 o
   1   8   1      340.82      333.08     11.12 o
   2   8   1        9.01       11.68      0.83 o
   3   8   1        4.79        6.88      0.74 o
   4   8   1       15.52       10.35      0.78 o
   5   8   1       12.21       13.43      1.68 o
   7   8   1       80.52       77.06      5.77 o
  -6   9   1        3.35        2.34      0.41 o
  -5   9   1        0.04        0.67      0.34 o
  -4   9   1       12.41       11.60      0.58 o
  -3   9   1       95.87       93.22      2.12 o
  -2   9   1      164.20      168.36      3.48 o
  -1   9   1       31.86       28.74      1.05 o
   0   9   1      239.24      255.89      6.63 o
   1   9   1       73.95       82.94      3.22 o
   2   9   1       64.68       69.55      2.74 o
   3   9   1        0.30       -0.67      0.45 o
   4   9   1        2.23        3.12      0.33 o
   5   9   1        6.61        5.88      0.94 o
   6   9   1        4.00        6.60      1.81 o
  -6  10   1        6.88        9.28      0.78 o
  -5  10   1        9.93        7.55      0.57 o
  -4  10   1      105.85       99.08      2.43 o
  -3  10   1       28.71       27.00      1.01 o
  -2  10   1        0.83        0.45      0.48 o
   0  10   1       22.27       19.80      0.90 o
   1  10   1        2.37        4.26      0.73 o
   2  10   1       74.75       81.06      3.29 o
   3  10   1        0.20        2.00      0.52 o
   4  10   1       88.73       90.32      4.52 o
   5  10   1        9.92        8.98      2.03 o
   6  10   1      188.50      179.56      6.23 o
   7  10   1       58.75       52.74      2.23 o
  -5  11   1        0.46        0.52      0.45 o
  -4  11   1       23.34       24.29      1.26 o
  -3  11   1       43.98       44.33      1.70 o
  -2  11   1      201.39      205.28      5.58 o
  -1  11   1        0.50        0.33      0.52 o
   0  11   1      124.66      126.20      3.53 o
   1  11   1       64.14       56.42      2.75 o
   2  11   1       90.99      106.11      4.14 o
   3  11   1       73.04       77.80      3.55 o
   4  11   1        1.33        2.75      0.71 o
   5  11   1       11.71        8.13      1.15 o
   6  11   1        5.41        6.70      1.10 o
  -4  12   1      111.65      104.86      4.12 o
  -3  12   1        1.83       -0.04      0.52 o
  -2  12   1       12.88       12.79      1.40 o
  -1  12   1        1.07        0.93      1.22 o
   0  12   1       10.26        9.02      0.91 o
   1  12   1       57.62       62.04      2.98 o
   2  12   1        7.10        2.16      0.55 o
   3  12   1       24.81       25.32      1.66 o
   4  12   1       12.69       13.18      1.15 o
   5  12   1       12.75       15.20      1.57 o
  -2  13   1       69.47       60.80      3.70 o
  -1  13   1       16.92       19.13      1.60 o
   0  13   1       35.46       32.44      2.22 o
   1  13   1       11.15        9.39      1.01 o
   2  13   1      123.87      132.41      6.87 o
   3  13   1       32.09       35.71      2.55 o
   4  13   1       17.72       10.50      1.18 o
  -2 -13   2      181.30      186.69      8.99 o
   0 -13   2       93.37      104.73      5.24 o
   1 -13   2       53.65       51.84      3.16 o
   2 -13   2       23.50       25.38      1.78 o
  -4 -12   2       27.25       36.66      2.51 o
  -3 -12   2       84.90       95.71      4.77 o
  -2 -12   2       74.69       70.56      3.79 o
  -1 -12   2       39.01       42.61      1.85 o
   0 -12   2       40.43       37.00      1.68 o
   1 -12   2       32.28       34.01      2.46 o
   2 -12   2      126.22      121.57      6.98 o
   3 -12   2        6.49        8.09      1.14 o
   4 -12   2       20.53       18.55      1.21 o
  -5 -11   2       14.07        9.17      1.18 o
  -4 -11   2        7.69        8.84      1.19 o
  -3 -11   2       55.28       49.93      2.50 o
  -2 -11   2       46.01       51.93      2.72 o
  -1 -11   2       32.25       29.66      1.82 o
   0 -11   2        4.27        4.49      0.51 o
   1 -11   2       17.28       20.92      1.20 o
   2 -11   2        0.01        0.31      1.31 o
   3 -11   2      176.17      178.62      6.19 o
   4 -11   2       75.24       70.77      2.87 o
   5 -11   2       41.00       44.33      2.03 o
  -6 -10   2       20.68       18.23      1.41 o
  -5 -10   2       53.72       53.48      6.46 o
  -4 -10   2       49.32       42.44      7.40 o
  -3 -10   2       34.70       39.29      1.91 o
  -2 -10   2       18.14       15.31      1.27 o
  -1 -10   2      111.23      104.79      5.17 o
   0 -10   2        8.12        9.09      1.16 o
   1 -10   2        0.33       -0.05      0.56 o
   2 -10   2       15.51       18.87      0.95 o
   3 -10   2        8.40        7.45      0.40 o
   4 -10   2        7.15        6.36      0.40 o
   5 -10   2       10.16       11.23      0.61 o
   6 -10   2        9.78        9.20      0.85 o
  -7  -9   2       25.50       28.22      2.01 o
  -6  -9   2      137.17      151.27      7.19 o
  -5  -9   2        8.00        9.77      0.90 o
  -4  -9   2      133.37      127.64      5.69 o
  -3  -9   2        0.15        0.55      0.22 o
  -2  -9   2      183.43      173.97      5.43 o
  -1  -9   2       27.16       21.50      0.82 o
   0  -9   2       12.78        7.88      0.49 o
   1  -9   2       96.03      102.40      4.76 o
   2  -9   2       92.38       83.16      1.89 o
   3  -9   2      334.76      326.22      6.60 o
   4  -9   2       96.87      106.86      2.39 o
   5  -9   2        2.44        2.45      0.36 o
   6  -9   2        0.22       -0.04      0.23 o
  -7  -8   2       21.06       16.07      1.42 o
  -6  -8   2        1.58        3.01      0.70 o
  -5  -8   2       95.29       99.62      2.83 o
  -4  -8   2        6.34        6.75      0.49 o
  -3  -8   2      127.51      118.50      2.60 o
  -2  -8   2        0.01        0.35      0.13 o
  -1  -8   2      148.97      115.70      1.77 o
   0  -8   2      219.01      221.76      7.27 o
   1  -8   2        2.93        6.63      0.20 o
   2  -8   2        1.27        1.12      0.15 o
   3  -8   2        4.37        3.38      0.26 o
   4  -8   2       42.74       44.01      1.13 o
   5  -8   2       10.24        9.39      0.52 o
   6  -8   2        0.00       -0.26      0.26 o
  -8  -7   2        0.44        0.55      0.85 o
  -7  -7   2       55.63       48.31      3.13 o
  -6  -7   2      126.55      135.66      5.11 o
  -5  -7   2       10.08       10.29      1.15 o
  -4  -7   2      101.14       95.88      2.18 o
  -3  -7   2       24.45       14.26      0.42 o
  -2  -7   2      330.47      354.67      5.84 o
  -1  -7   2      176.21      160.56      3.09 o
   0  -7   2      165.13      160.78      2.19 o
   1  -7   2      171.51      171.07      5.80 o
   2  -7   2       60.09       62.27      2.05 o
   3  -7   2      313.06      320.88      4.68 o
   4  -7   2      119.02      115.64      2.19 o
   5  -7   2        2.86        2.63      0.48 o
   6  -7   2       67.42       68.94      1.82 o
   7  -7   2        4.42        5.39      0.71 o
  -8  -6   2        3.45        5.76      1.08 o
  -7  -6   2        6.73        7.93      2.43 o
  -6  -6   2       54.27       61.57      1.93 o
  -5  -6   2        8.75        7.92      0.54 o
  -4  -6   2       48.03       44.76      1.96 o
  -3  -6   2       70.64       67.93      3.87 o
  -2  -6   2        0.33        0.10      0.09 o
  -1  -6   2      298.65      305.79      5.66 o
   0  -6   2      331.67      338.20      7.97 o
   1  -6   2        0.01        0.39      0.15 o
   2  -6   2        0.59        1.15      0.12 o
   3  -6   2        4.36        4.15      0.55 o
   4  -6   2       59.38       55.07      3.73 o
   5  -6   2      250.28      251.00      4.39 o
   6  -6   2        6.80        6.09      0.41 o
   7  -6   2       66.73       70.24      1.54 o
   8  -6   2        0.01       -0.15      0.48 o
  -8  -5   2       12.07       13.42      1.12 o
  -7  -5   2       12.89       11.69      0.90 o
  -6  -5   2        7.54        6.39      1.27 o
  -5  -5   2        0.48        1.26      0.48 o
  -4  -5   2      104.99       97.77      4.64 o
  -3  -5   2        6.11        5.25      0.25 o
  -2  -5   2      192.17      184.49      2.74 o
  -1  -5   2      238.15      228.97      3.13 o
   0  -5   2      231.09      196.18      2.91 o
   1  -5   2       23.90       31.49      0.51 o
   2  -5   2       40.41       32.55      0.57 o
   3  -5   2        1.42        0.22      0.15 o
   4  -5   2        0.01       -0.43      0.39 o
   5  -5   2       10.26        9.73      1.03 o
   6  -5   2       36.69       36.29      2.38 o
   7  -5   2        8.28        7.03      2.51 o
   8  -5   2       12.88       12.68      2.57 o
  -8  -4   2       71.36       62.22      2.89 o
  -7  -4   2        0.12        0.26      0.50 o
  -6  -4   2      174.95      173.47      5.61 o
  -5  -4   2       63.14       60.32      1.87 o
  -4  -4   2        6.50        9.72      1.79 o
  -3  -4   2        8.90       10.90      1.12 o
  -2  -4   2      495.24      583.94      7.13 o
  -1  -4   2      418.76      439.12      5.27 o
   0  -4   2        0.37        0.38      0.33 o
   1  -4   2      611.56      617.82      8.03 o
   2  -4   2        8.14        6.91      0.34 o
   3  -4   2      484.02      495.38      8.26 o
   4  -4   2       19.29       18.23      0.85 o
   5  -4   2      969.71      971.69     15.49 o
   6  -4   2        1.56        0.54      0.70 o
   7  -4   2      116.90      124.20      5.91 o
   8  -4   2        7.11        7.46      2.57 o
  -8  -3   2       44.40       43.41      2.10 o
  -7  -3   2        4.73        5.22      2.51 o
  -5  -3   2        7.95        7.46      2.04 o
  -4  -3   2      696.64      745.12     16.93 o
  -3  -3   2      385.04      382.49     16.08 o
  -2  -3   2      164.55      157.32      2.12 o
  -1  -3   2     1262.95     1223.33     15.51 o
   0  -3   2        0.06        0.68      0.22 o
   1  -3   2      716.22      674.94      8.61 o
   2  -3   2        7.62        7.53      0.40 o
   3  -3   2      294.48      274.90      4.52 o
   4  -3   2       64.44       55.76      1.31 o
   5  -3   2      208.04      215.22      6.79 o
   6  -3   2      101.26      109.17      5.40 o
   7  -3   2       11.62       11.69      0.62 o
   8  -3   2       34.49       37.85      1.25 o
   9  -3   2        6.88        8.82      3.90 o
  -9  -2   2        1.06        2.14      1.63 o
  -8  -2   2      175.91      182.52     12.70 o
  -7  -2   2       44.20       46.29      1.73 o
  -6  -2   2      167.22      176.68      4.70 o
  -5  -2   2      371.05      366.94      8.83 o
  -4  -2   2      152.09      176.76      4.41 o
  -3  -2   2       28.55       25.53      0.71 o
  -2  -2   2      122.79      148.09      2.06 o
  -1  -2   2     2365.05     2349.43     29.44 o
   0  -2   2      800.77      756.79      9.72 o
   1  -2   2       40.63       35.42      1.20 o
   2  -2   2      884.06      825.29     13.10 o
   3  -2   2      227.56      249.64     11.35 o
   4  -2   2      302.78      294.22      5.76 o
   5  -2   2        1.69        0.64      0.33 o
   6  -2   2       15.69        9.94      0.62 o
   7  -2   2        2.75        2.53      0.35 o
   8  -2   2        4.77        4.60      0.54 o
   9  -2   2        6.65        6.25      1.06 o
  -9  -1   2       13.90       12.69      2.49 o
  -8  -1   2        4.54        4.76      0.84 o
  -7  -1   2       41.27       47.07      1.68 o
  -6  -1   2       12.97       13.33      0.80 o
  -5  -1   2      112.52      108.34      7.30 o
  -4  -1   2       10.88       22.00      1.71 o
  -3  -1   2      377.64      427.34     21.60 o
  -2  -1   2      157.57      195.62      2.91 o
  -1  -1   2      462.56      453.41      7.15 o
   0  -1   2       91.61       99.51      1.61 o
   2  -1   2       34.09       31.31      0.78 o
   3  -1   2      350.44      338.30      5.00 o
   4  -1   2       30.43       42.59      4.37 o
   5  -1   2      102.83      106.59      4.09 o
   6  -1   2        0.50        0.68      1.00 o
   7  -1   2       39.95       37.86      2.21 o
   8  -1   2        0.56        0.42      0.60 o
   9  -1   2       50.30       47.51      3.37 o
  -9   0   2       34.45       27.21      7.04 o
  -8   0   2      253.34      256.24     21.34 o
  -7   0   2       14.16       14.91      3.02 o
  -6   0   2      476.92      459.01     11.07 o
  -5   0   2       42.54       47.28      2.81 o
  -4   0   2      459.70      480.81     11.05 o
  -3   0   2       22.84       26.75      0.62 o
  -2   0   2       43.92       48.64      1.44 o
  -1   0   2      993.86      983.64     15.40 o
   1   0   2       26.12       32.95      0.87 o
   2   0   2        9.56       15.75      0.60 o
   3   0   2        0.01        1.79      0.34 o
   4   0   2      227.92      235.95      5.56 o
   5   0   2       97.44       96.47      3.35 o
   6   0   2      224.78      227.08      5.58 o
   7   0   2        9.30        7.82      1.71 o
   8   0   2       47.64       51.76      3.69 o
   9   0   2        0.98       -0.67      0.72 o
  -9   1   2      177.23      171.50      6.54 o
  -8   1   2       65.64       68.16      3.12 o
  -7   1   2      260.36      248.28     10.66 o
  -6   1   2      231.24      248.07      6.31 o
  -5   1   2      505.71      556.63     12.80 o
  -4   1   2       72.89       84.28      6.16 o
  -3   1   2      394.55      480.92     10.96 o
  -2   1   2      368.50      370.60      5.30 o
  -1   1   2      767.37      893.73     13.91 o
   0   1   2      742.17      711.57     12.74 o
   1   1   2      651.13      617.28      7.92 o
   2   1   2     2105.63     2030.41     25.62 o
   3   1   2       16.93       35.50      0.80 o
   4   1   2       85.93       68.12      6.83 o
   5   1   2       27.26       28.82      2.03 o
   6   1   2      467.08      459.02     16.57 o
   7   1   2        2.67        5.74      0.70 o
   8   1   2      114.93      119.72      3.63 o
   9   1   2        3.28        3.42      1.73 o
  -8   2   2        1.81        6.06      0.76 o
  -7   2   2       80.10       97.10      5.28 o
  -6   2   2       59.09       50.21      2.97 o
  -5   2   2      313.48      329.23     13.92 o
  -4   2   2      174.71      201.28      3.97 o
  -3   2   2      807.46      803.39     18.76 o
  -2   2   2     1116.68     1116.04     14.24 o
  -1   2   2      417.10      445.80      7.34 o
   0   2   2     1438.94     1292.24     26.28 o
   1   2   2       30.23       32.27      0.49 o
   2   2   2     1897.23     1782.59     20.95 o
   3   2   2      595.47      631.72      8.33 o
   4   2   2     1188.25     1233.15     19.51 o
   5   2   2      978.85     1023.08     23.14 o
   6   2   2      145.33      175.27      6.78 o
   7   2   2      116.95      125.07      4.84 o
   9   2   2       35.40       32.03      1.76 o
  -8   3   2       10.01       10.90      2.77 o
  -7   3   2       45.20       47.40      6.26 o
  -6   3   2       34.66       36.86      1.12 o
  -5   3   2       55.77       55.43      3.67 o
  -4   3   2      240.12      231.29      5.45 o
  -3   3   2      503.27      543.45      8.77 o
  -2   3   2      219.09      233.14      3.44 o
  -1   3   2      193.74      224.93      2.97 o
   0   3   2      216.63      220.23      2.94 o
   1   3   2       17.42       19.70      0.76 o
   2   3   2     1732.74     1749.76     20.39 o
   3   3   2        2.05        2.93      0.33 o
   4   3   2      253.16      237.02      7.32 o
   5   3   2      192.26      212.07      6.79 o
   6   3   2      458.45      457.55     10.87 o
   7   3   2       17.96       17.61      1.25 o
   8   3   2       38.83       37.88      1.62 o
   9   3   2       17.67       17.60      1.23 o
  -8   4   2        0.14        2.12      0.96 o
  -7   4   2       10.31       10.23      0.85 o
  -6   4   2        1.35        1.54      0.44 o
  -5   4   2      176.61      178.22      3.70 o
  -4   4   2       14.55       13.64      1.33 o
  -3   4   2      260.22      247.35      4.14 o
  -2   4   2       47.62       43.60      2.69 o
  -1   4   2      225.55      221.68      7.60 o
   0   4   2        0.06        1.95      0.58 o
   1   4   2      121.27      122.97      1.72 o
   2   4   2      119.82      106.95      1.45 o
   3   4   2      144.11      156.34      3.59 o
   4   4   2        2.88        1.69      0.21 o
   5   4   2      147.31      140.28      2.96 o
   6   4   2       15.52       18.17      2.26 o
   7   4   2       21.12       20.53      1.71 o
   8   4   2       20.92       19.61      3.25 o
   9   4   2        2.17        3.06      1.58 o
  -8   5   2      100.58       95.54      3.13 o
  -7   5   2        5.16        5.97      0.54 o
  -6   5   2      215.39      211.89      8.51 o
  -5   5   2        4.22        3.49      0.58 o
  -4   5   2      695.14      730.26     24.98 o
  -3   5   2       11.47       10.12      1.50 o
  -2   5   2       89.83       98.90      1.75 o
  -1   5   2        7.02       13.70      0.30 o
   0   5   2        0.75        0.51      0.11 o
   1   5   2      118.27       96.25      1.35 o
   2   5   2      309.31      328.21      4.33 o
   3   5   2       25.30       20.03      1.17 o
   4   5   2      563.04      572.04     10.67 o
   5   5   2       16.85       14.42      0.58 o
   6   5   2      269.63      274.52      8.42 o
   7   5   2       89.45       91.13      5.58 o
   8   5   2       28.27       29.44      1.38 o
   9   5   2        2.81       -0.55      0.89 o
  -7   6   2      106.43      107.61      6.32 o
  -6   6   2        0.72        0.06      0.59 o
  -5   6   2      247.18      246.69      4.33 o
  -4   6   2       20.47       20.59      1.41 o
  -3   6   2      355.95      366.17      7.15 o
  -2   6   2       53.30       47.03      0.82 o
  -1   6   2      476.62      511.19     10.31 o
   0   6   2      335.14      327.77      4.61 o
   1   6   2        7.60        7.24      0.15 o
   2   6   2      197.06      199.58      3.80 o
   3   6   2       24.84       23.83      0.63 o
   4   6   2       53.38       46.26      1.04 o
   5   6   2        4.12        4.07      0.34 o
   6   6   2       56.52       62.19      4.24 o
   7   6   2      142.28      135.14      5.10 o
   8   6   2        1.63        1.51      1.21 o
  -7   7   2       71.32       68.03      3.01 o
  -6   7   2       63.20       57.89      1.67 o
  -5   7   2       76.65       73.96      2.81 o
  -4   7   2       57.94       54.93      1.25 o
  -3   7   2       54.49       56.10      1.05 o
  -2   7   2       16.48       16.30      0.95 o
  -1   7   2        0.34        0.56      0.09 o
   0   7   2       43.75       43.44      1.93 o
   1   7   2      198.89      204.92      6.37 o
   2   7   2      210.03      212.36      5.05 o
   3   7   2       33.13       28.58      0.64 o
   4   7   2      811.07      851.52     13.57 o
   5   7   2        7.61        7.63      1.91 o
   6   7   2      498.98      534.69     10.47 o
   7   7   2       28.66       23.78      1.66 o
   8   7   2      185.56      193.24      9.15 o
  -7   8   2        4.64        4.60      0.71 o
  -6   8   2        4.28        3.59      0.42 o
  -5   8   2       12.97       12.14      0.59 o
  -4   8   2        0.60        1.51      0.30 o
  -3   8   2       10.90       12.21      0.44 o
  -2   8   2       43.93       38.03      0.90 o
  -1   8   2        1.30        1.37      0.05 o
   0   8   2      148.68      149.47      5.36 o
   1   8   2        0.59        0.75      0.36 o
   2   8   2        4.66        6.45      0.68 o
   3   8   2       71.11       73.18      2.67 o
   4   8   2       22.49       20.23      2.22 o
   5   8   2       64.70       76.89      2.19 o
   6   8   2       59.94       57.68      1.91 o
   7   8   2      187.89      189.48      6.22 o
   8   8   2       61.97       59.57      3.67 o
  -6   9   2        1.75        1.48      0.42 o
  -5   9   2        0.06       -0.15      0.41 o
  -4   9   2       24.14       23.69      0.83 o
  -3   9   2      125.19      124.82      2.72 o
  -2   9   2       20.92       18.87      0.63 o
  -1   9   2      112.88      108.00      4.18 o
   0   9   2       80.30       76.63      3.31 o
   1   9   2       76.17       80.47      2.40 o
   2   9   2        0.01        1.04      0.45 o
   4   9   2        0.08        0.17      0.71 o
   5   9   2       54.95       59.91      1.92 o
   6   9   2       27.40       28.53      1.26 o
   7   9   2       43.21       49.08      3.37 o
  -5  10   2       10.30        7.35      0.63 o
  -4  10   2       64.28       68.03      2.21 o
  -3  10   2       41.12       39.52      1.15 o
  -2  10   2      119.84      114.29      4.43 o
  -1  10   2        1.80        2.71      0.62 o
   0  10   2      169.43      166.62      6.29 o
   1  10   2        0.85        1.35      0.38 o
   2  10   2      181.60      190.88      7.07 o
   3  10   2      167.01      173.77      6.26 o
   4  10   2        6.64        6.91      0.43 o
   5  10   2      178.63      182.95      5.36 o
   6  10   2        0.18        0.31      0.55 o
   7  10   2       60.47       57.59      2.45 o
  -5  11   2        2.96        4.94      0.87 o
  -4  11   2       85.44      100.05      4.99 o
  -3  11   2        3.59        3.82      0.74 o
  -2  11   2       23.39       21.21      1.35 o
  -1  11   2       71.98       78.77      3.57 o
   0  11   2        0.04        0.46      0.45 o
   1  11   2       25.03       19.88      1.30 o
   2  11   2       24.63       25.01      1.46 o
   3  11   2       32.01       31.82      1.86 o
   4  11   2        2.20        0.89      0.60 o
   5  11   2       43.51       37.55      2.32 o
   6  11   2       16.79       17.06      1.46 o
  -4  12   2       34.04       39.45      3.06 o
  -3  12   2       18.87       16.31      1.43 o
  -2  12   2       24.32       28.67      2.28 o
  -1  12   2        4.41        4.60      0.91 o
   0  12   2       12.56       14.02      2.39 o
   1  12   2       25.71       28.22      1.88 o
   2  12   2       19.85       19.83      1.47 o
   3  12   2      139.72      148.73      7.28 o
   4  12   2       15.03       17.31      1.57 o
   5  12   2       72.66       80.84      4.60 o
  -2  13   2        0.98        1.75      0.71 o
  -1  13   2       20.92       21.38      1.29 o
   0  13   2       29.82       24.29      1.86 o
   1  13   2       28.49       26.62      2.01 o
   2  13   2       17.12       25.93      2.05 o
   3  13   2        8.65       10.66      1.15 o
   4  13   2       15.19       11.56      1.28 o
  -1 -13   3        0.03       -0.72      0.48 o
   0 -13   3        7.12       13.23      1.24 o
   1 -13   3        0.28        1.15      0.71 o
  -4 -12   3        7.92        4.32      0.81 o
  -3 -12   3        6.24        5.05      0.77 o
  -2 -12   3       13.81       10.62      1.07 o
  -1 -12   3        3.04        1.93      0.52 o
   0 -12   3       25.23       18.76      1.64 o
   1 -12   3       26.19       33.21      2.11 o
   2 -12   3        0.12       -0.74      0.55 o
   3 -12   3       77.68       74.82      4.74 o
  -4 -11   3       72.60       71.18      4.01 o
  -3 -11   3       42.98       37.48      2.39 o
  -2 -11   3        0.87        0.39      0.82 o
  -1 -11   3        5.78        6.42      0.58 o
   0 -11   3        0.01       -0.22      0.63 o
   1 -11   3        0.60        0.93      0.36 o
   2 -11   3       87.24       99.08      4.25 o
   3 -11   3        2.33        3.71      0.78 o
   4 -11   3       65.05       66.23      2.88 o
  -6 -10   3        8.48        6.27      0.82 o
  -5 -10   3        0.56        0.71      0.48 o
  -4 -10   3        2.99        3.79      0.39 o
  -3 -10   3       29.46       25.90      0.97 o
  -2 -10   3       54.66       59.78      1.96 o
  -1 -10   3       38.01       36.49      1.38 o
   0 -10   3        1.69        1.13      0.91 o
   1 -10   3       26.88       26.67      1.02 o
   2 -10   3        8.33       10.08      0.64 o
   3 -10   3      102.73      100.66      2.45 o
   4 -10   3        7.20        7.25      0.46 o
   5 -10   3       47.03       44.09      1.78 o
  -6  -9   3       66.98       63.00      3.77 o
  -5  -9   3       89.04       94.76      3.91 o
  -4  -9   3       63.52       70.86      4.10 o
  -3  -9   3        3.79        5.19      0.38 o
  -2  -9   3       22.12       20.11      0.65 o
  -1  -9   3        9.47       10.62      1.32 o
   0  -9   3       10.49       11.66      0.72 o
   1  -9   3       11.49       11.85      1.30 o
   2  -9   3      194.73      199.59      4.14 o
   3  -9   3      160.53      161.16      3.40 o
   4  -9   3       24.53       24.95      0.85 o
   5  -9   3       34.62       33.35      1.05 o
   6  -9   3       10.89        7.45      0.70 o
  -7  -8   3      102.43      105.98      5.64 o
  -6  -8   3      100.31       96.31      4.90 o
  -5  -8   3      223.20      208.26      7.74 o
  -4  -8   3      122.82      127.97      3.46 o
  -3  -8   3      188.36      165.04      3.56 o
  -2  -8   3      551.91      523.09      8.67 o
  -1  -8   3        0.01        0.17      0.10 o
   0  -8   3       18.95       17.38      0.39 o
   1  -8   3       27.17       21.80      0.49 o
   2  -8   3      368.87      377.23      9.87 o
   3  -8   3      110.00      112.09      2.45 o
   4  -8   3        1.44        1.41      0.30 o
   5  -8   3       49.77       50.88      1.39 o
   6  -8   3        2.04        2.12      0.48 o
   7  -8   3       11.84        7.41      0.70 o
  -7  -7   3        2.21        3.71      0.82 o
  -6  -7   3      118.06      129.07      5.26 o
  -5  -7   3       43.52       46.70      1.59 o
  -4  -7   3        8.85       14.07      1.11 o
  -3  -7   3        3.05        4.93      0.74 o
  -2  -7   3      107.21      109.55      1.78 o
  -1  -7   3      106.67      114.21      4.69 o
   0  -7   3      179.88      175.52      6.46 o
   1  -7   3        1.89        0.80      0.13 o
   2  -7   3       92.38       89.36      1.46 o
   3  -7   3      200.66      200.05      3.46 o
   4  -7   3       81.44       78.45      3.42 o
   5  -7   3      111.40      111.23      2.29 o
   6  -7   3       53.84       54.06      1.43 o
   7  -7   3      135.54      137.79      4.86 o
  -8  -6   3       26.31       16.46      1.58 o
  -7  -6   3        0.66       -0.25      0.36 o
  -6  -6   3        1.13       -0.25      0.42 o
  -5  -6   3        0.24        0.25      0.54 o
  -4  -6   3       19.38       15.95      1.76 o
  -3  -6   3       24.45       24.18      0.53 o
  -2  -6   3      203.10      190.52      3.96 o
  -1  -6   3      242.14      235.21      3.46 o
   0  -6   3        1.72        3.19      0.22 o
   1  -6   3        7.22        8.12      0.22 o
   2  -6   3        5.98        4.75      0.41 o
   3  -6   3      202.71      192.75      3.05 o
   4  -6   3      303.15      300.17      5.90 o
   5  -6   3        4.22        4.18      0.89 o
   6  -6   3      251.35      245.60      4.58 o
   7  -6   3       66.04       59.06      1.81 o
   8  -6   3      169.81      166.93      5.83 o
  -8  -5   3        7.68        6.93      1.31 o
  -7  -5   3        2.33        2.88      0.75 o
  -6  -5   3        3.99        4.53      1.36 o
  -5  -5   3       87.23       90.56      2.58 o
  -4  -5   3      239.16      241.78      5.89 o
  -3  -5   3      233.95      225.93      3.85 o
  -2  -5   3        4.28        6.48      0.59 o
  -1  -5   3      969.05      932.47     22.57 o
   0  -5   3      323.70      321.55      4.28 o
   1  -5   3       85.27       80.22      1.75 o
   2  -5   3       13.84       15.08      0.76 o
   3  -5   3       37.29       38.49      1.79 o
   4  -5   3       34.68       33.18      2.21 o
   5  -5   3      185.70      194.02      4.34 o
   6  -5   3        4.44        5.53      1.12 o
   7  -5   3       47.38       49.87      6.81 o
   8  -5   3        6.36        6.92      0.68 o
  -8  -4   3        2.39        1.45      0.54 o
  -7  -4   3        0.47        0.93      1.07 o
  -6  -4   3        5.03        7.35      0.83 o
  -5  -4   3       64.21       63.52      2.82 o
  -4  -4   3      193.03      181.43      4.64 o
  -3  -4   3       29.30       20.98      0.78 o
  -2  -4   3      470.77      511.97      8.99 o
  -1  -4   3      782.54      763.62     10.78 o
   0  -4   3      221.47      225.12      3.01 o
   1  -4   3      380.10      377.45      5.04 o
   2  -4   3      107.36      113.02      1.80 o
   3  -4   3      485.13      484.47      8.22 o
   4  -4   3      312.55      311.46      7.71 o
   5  -4   3       51.44       49.43      4.05 o
   6  -4   3      140.61      138.64      5.78 o
   7  -4   3       89.27       87.72      4.22 o
   8  -4   3      232.08      238.57      6.40 o
  -8  -3   3        0.03        0.96      0.54 o
  -7  -3   3       11.27        9.87      0.89 o
  -6  -3   3      119.68      129.15      3.62 o
  -5  -3   3      257.88      282.68      6.95 o
  -4  -3   3       32.43       37.94      1.22 o
  -3  -3   3       38.50       31.98      2.05 o
  -2  -3   3        3.23        1.10      0.15 o
  -1  -3   3     1197.52     1104.43     14.03 o
   0  -3   3      344.74      315.45      4.52 o
   1  -3   3      108.10       86.62      1.22 o
   2  -3   3      191.71      152.79      4.22 o
   3  -3   3     1003.29     1009.34     32.38 o
   4  -3   3      716.89      749.85     11.91 o
   5  -3   3       58.38       54.07      1.29 o
   6  -3   3       11.94       11.59      1.56 o
   7  -3   3       48.09       43.77      1.53 o
   8  -3   3       17.06       16.70      0.98 o
   9  -3   3        0.26       -0.97      0.65 o
  -8  -2   3       28.35       36.76      1.90 o
  -7  -2   3      155.57      159.14      6.22 o
  -6  -2   3        1.00        0.69      0.42 o
  -5  -2   3      375.44      419.67     10.15 o
  -4  -2   3       20.22       19.95      1.20 o
  -3  -2   3      535.58      583.18     21.61 o
  -2  -2   3        9.92       13.62      0.85 o
  -1  -2   3       27.78       27.43      0.57 o
   0  -2   3      268.08      302.74      4.28 o
   1  -2   3      947.68      977.40     13.63 o
   2  -2   3     1053.04     1126.93     14.31 o
   3  -2   3       28.49       24.21      0.69 o
   4  -2   3      302.35      306.15      5.91 o
   5  -2   3       82.15       74.51      2.12 o
   6  -2   3      120.46      129.05      4.78 o
   7  -2   3        2.14        0.58      0.43 o
   8  -2   3      209.14      222.28     10.62 o
   9  -2   3       43.98       36.57      5.36 o
  -8  -1   3        0.04        0.78      0.82 o
  -7  -1   3       24.01       20.87      4.07 o
  -6  -1   3        8.47        8.01      1.27 o
  -5  -1   3       94.92       94.22      8.87 o
  -4  -1   3      115.27      127.96      3.41 o
  -3  -1   3      298.44      354.39      8.35 o
  -2  -1   3      406.75      418.93      6.88 o
  -1  -1   3       27.01       28.80      0.69 o
   0  -1   3     1948.50     1920.74     29.83 o
   1  -1   3      389.59      373.11      5.31 o
   2  -1   3      502.28      441.30      5.79 o
   3  -1   3       13.12       18.10      0.46 o
   4  -1   3      571.62      577.55     23.89 o
   5  -1   3      238.74      267.44      6.47 o
   6  -1   3       72.96       64.36      3.61 o
   7  -1   3       45.53       49.15      4.74 o
   8  -1   3        2.61        2.79      1.55 o
   9  -1   3       93.74       82.84      3.25 o
  -8   0   3        2.11        2.72      0.85 o
  -7   0   3       29.89       32.36      3.43 o
  -6   0   3        0.87        1.29      0.46 o
  -5   0   3      278.52      286.76     12.07 o
  -4   0   3       48.98       47.69      2.91 o
  -3   0   3      170.21      184.28      3.55 o
  -2   0   3        3.10        5.80      0.63 o
  -1   0   3       22.67       34.87      1.50 o
   0   0   3       50.51       41.75      1.14 o
   1   0   3     2372.47     2296.82     35.30 o
   2   0   3       28.93       31.07      0.57 o
   3   0   3       29.14       23.36      1.09 o
   4   0   3       40.73       39.28      2.51 o
   5   0   3        9.91       10.31      0.68 o
   6   0   3      149.69      138.65      6.24 o
   7   0   3       51.01       42.62      4.17 o
   8   0   3       34.47       41.04      1.68 o
   9   0   3       25.36       20.85      1.50 o
  -8   1   3      149.85      167.73      5.68 o
  -7   1   3        5.12        5.83      0.69 o
  -6   1   3      128.23      122.69      5.94 o
  -5   1   3        0.98        0.33      0.38 o
  -4   1   3       35.98       46.91      2.25 o
  -3   1   3      209.36      188.42      9.88 o
  -2   1   3        1.44        0.56      0.13 o
  -1   1   3      840.65      831.71     13.04 o
   0   1   3     3442.06     3222.28     70.15 o
   1   1   3       57.22       40.87      1.17 o
   2   1   3       27.30       20.54      0.35 o
   3   1   3       62.87       73.77      1.11 o
   4   1   3      816.39      852.37     15.73 o
   5   1   3      122.64      119.42      3.26 o
   6   1   3       14.39       13.53      2.95 o
   7   1   3      119.38      116.82      4.88 o
   8   1   3        6.59        5.19      0.73 o
   9   1   3       81.67       85.92      5.31 o
  -8   2   3        9.05        8.77      1.33 o
  -7   2   3       50.36       50.63      1.90 o
  -6   2   3        0.01        0.80      0.61 o
  -5   2   3      131.92      124.98      3.95 o
  -4   2   3      122.20      134.01      6.57 o
  -3   2   3      291.98      323.19      7.23 o
  -2   2   3      380.90      417.69      5.98 o
  -1   2   3      427.95      452.43      7.24 o
   0   2   3     1363.73     1314.49     18.35 o
   1   2   3      733.00      718.12     10.12 o
   2   2   3      430.04      437.68      5.80 o
   3   2   3       97.63       97.90      1.40 o
   4   2   3        7.36        6.28      0.34 o
   5   2   3       46.23       54.66      2.45 o
   6   2   3       73.23       67.60      6.29 o
   7   2   3        7.20        7.70      1.52 o
   8   2   3       34.33       33.26      1.42 o
   9   2   3       12.17        8.56      2.39 o
  -8   3   3        9.16       10.66      1.07 o
  -7   3   3       39.76       46.09      1.81 o
  -6   3   3        1.00        0.49      2.49 o
  -5   3   3       22.52       25.98      1.34 o
  -3   3   3     1304.19     1356.44     51.70 o
  -2   3   3      149.39      149.31      2.58 o
  -1   3   3      410.46      472.97      8.21 o
   0   3   3      617.76      631.64      9.77 o
   1   3   3       36.90       30.80      0.48 o
   2   3   3      213.95      215.41      2.91 o
   3   3   3        1.97        0.04      0.22 o
   4   3   3      539.22      590.69     13.47 o
   5   3   3      235.47      211.03      4.22 o
   6   3   3      149.49      157.94      4.06 o
   7   3   3       19.29       16.39      0.90 o
   8   3   3        4.32        4.64      0.61 o
   9   3   3        3.44        6.14      0.84 o
  -8   4   3        0.10       -0.12      0.57 o
  -7   4   3        2.09       -0.02      1.57 o
  -6   4   3       25.02       23.90      1.11 o
  -5   4   3       69.80       68.43      5.51 o
  -4   4   3      427.30      440.68     10.13 o
  -3   4   3      301.02      310.67     10.80 o
  -2   4   3        1.12        0.35      0.17 o
  -1   4   3       39.07       29.94      1.40 o
   0   4   3      714.30      733.14      8.78 o
   1   4   3      970.12      957.64     12.26 o
   2   4   3      614.53      659.77      8.02 o
   3   4   3       97.58      104.08      1.68 o
   4   4   3       68.10       67.47      2.30 o
   5   4   3      273.04      281.82      7.84 o
   6   4   3      218.82      234.81     14.70 o
   7   4   3        1.81        1.75      0.43 o
   8   4   3        4.16        7.12      2.90 o
   9   4   3        0.37        0.47      1.24 o
  -8   5   3       26.41       23.44      1.74 o
  -7   5   3       88.24       85.78      3.51 o
  -6   5   3       13.60       15.11      1.21 o
  -5   5   3      207.91      199.34      4.93 o
  -4   5   3      127.21      146.87      3.11 o
  -3   5   3      586.80      598.09      9.77 o
  -2   5   3       23.07       18.76      0.58 o
  -1   5   3      181.19      175.83      2.64 o
   0   5   3       48.09       59.80      1.93 o
   1   5   3        1.11        0.68      0.19 o
   2   5   3      269.82      264.54      3.50 o
   3   5   3      242.67      249.37      5.70 o
   4   5   3        0.31        0.99      0.36 o
   5   5   3      260.59      264.89      5.21 o
   6   5   3        0.04       -0.04      0.33 o
   7   5   3       96.99       96.11      4.83 o
   8   5   3       10.12       11.14      1.31 o
   9   5   3       50.52       53.76      4.81 o
  -7   6   3       68.68       67.52      2.31 o
  -6   6   3       24.82       27.83      1.68 o
  -5   6   3       94.87       96.63      5.40 o
  -4   6   3      249.99      244.14      4.96 o
  -3   6   3        0.24        0.19      0.16 o
  -2   6   3      393.75      403.16      6.77 o
  -1   6   3       74.63       66.80      1.89 o
   0   6   3      441.14      423.65      6.82 o
   1   6   3      491.13      480.80      7.65 o
   2   6   3      267.36      242.20      3.55 o
   3   6   3       42.31       37.80      0.98 o
   4   6   3      261.99      246.58     12.06 o
   5   6   3      344.01      338.32      6.71 o
   6   6   3        6.08        4.61      0.73 o
   7   6   3       27.84       25.87      0.94 o
   8   6   3        5.38        5.88      1.02 o
  -7   7   3        0.76        1.59      0.55 o
  -6   7   3        1.14        0.78      0.37 o
  -5   7   3       23.84       23.22      0.86 o
  -4   7   3       23.36       24.10      2.04 o
  -3   7   3      128.53      131.43      2.76 o
  -2   7   3      468.82      456.26      7.67 o
  -1   7   3      267.35      267.58      5.20 o
   0   7   3      605.26      563.38      7.98 o
   1   7   3       57.31       53.97      0.88 o
   2   7   3     1381.47     1307.44     18.41 o
   3   7   3      752.29      734.64     11.90 o
   4   7   3       66.55       62.26      2.60 o
   5   7   3       52.70       49.71      1.84 o
   6   7   3       33.67       31.47      1.51 o
   7   7   3      109.09      113.49      4.88 o
   8   7   3        3.60        4.02      0.85 o
  -6   8   3       18.41       15.10      0.99 o
  -5   8   3        5.18        5.97      0.62 o
  -4   8   3        4.22        3.90      0.48 o
  -3   8   3      451.77      465.93      8.95 o
  -2   8   3       12.96       13.66      1.62 o
  -1   8   3     1198.24     1168.32     21.14 o
   0   8   3       10.69       10.54      0.95 o
   1   8   3     1315.47     1317.69     42.01 o
   2   8   3       13.59       14.01      0.96 o
   3   8   3      740.05      754.63     13.93 o
   4   8   3        0.40       -0.28      0.18 o
   5   8   3      427.60      424.44     14.68 o
   6   8   3      103.00      100.50      3.36 o
   7   8   3       16.43       12.93      3.40 o
   8   8   3        0.97        1.34      0.71 o
  -6   9   3        0.77        2.05      0.52 o
  -4   9   3       11.10       11.39      0.62 o
  -3   9   3       12.60       11.64      0.58 o
  -2   9   3       73.43       70.87      1.95 o
  -1   9   3        8.55       10.78      0.96 o
   0   9   3      140.73      144.16      5.27 o
   1   9   3        2.64        1.74      0.44 o
   2   9   3      164.46      171.21      6.06 o
   3   9   3      330.02      334.08      8.03 o
   4   9   3        1.12        2.99      0.37 o
   5   9   3       47.17       49.15      2.18 o
   6   9   3        2.18        1.82      0.83 o
   7   9   3      140.51      148.80      9.60 o
  -5  10   3        0.19        0.19      0.26 o
  -4  10   3       61.79       57.61      2.03 o
  -3  10   3        2.14        2.26      0.29 o
  -2  10   3       99.02      104.36      2.86 o
  -1  10   3       73.19       79.64      3.26 o
   0  10   3       22.22       22.69      1.63 o
   1  10   3       32.19       36.14      3.36 o
   2  10   3       21.44       21.83      1.37 o
   3  10   3       61.35       66.73      2.89 o
   4  10   3       68.83       83.13      9.35 o
   5  10   3        0.28        0.71      0.41 o
   6  10   3       82.66       84.24      6.65 o
   7  10   3        0.00       -0.61      0.43 o
  -4  11   3       13.52       13.81      1.36 o
  -3  11   3       50.76       47.55      3.02 o
  -2  11   3        0.23        0.07      0.75 o
  -1  11   3        0.79        0.19      0.52 o
   0  11   3        1.78        2.57      0.66 o
   1  11   3        0.20        0.04      0.83 o
   2  11   3       52.80       49.85      2.67 o
   3  11   3       13.43       16.76      1.30 o
   4  11   3       24.11       23.81      1.67 o
   5  11   3        9.56       11.68      1.29 o
   6  11   3       41.30       35.71      2.69 o
  -3  12   3        7.72        8.55      1.07 o
  -2  12   3        6.43       10.03      1.35 o
  -1  12   3       57.89       56.23      3.20 o
   0  12   3      125.01      130.99      3.99 o
   1  12   3       86.55       92.28      4.33 o
   2  12   3      363.98      400.44     15.36 o
   3  12   3       65.63       62.13      3.46 o
   4  12   3      308.03      331.30     15.52 o
   5  12   3        9.79       20.93      1.84 o
  -2  13   3       24.18       28.15      2.13 o
  -1  13   3       11.55       13.09      1.54 o
   0  13   3        8.75       13.07      0.95 o
   1  13   3       13.13        8.87      1.27 o
   2  13   3      108.09      114.03      5.86 o
   3  13   3       21.43       19.83      1.79 o
   4  13   3       44.31       39.52      2.45 o
  -2 -12   4        1.90        2.19      0.52 o
  -1 -12   4        1.61        0.71      0.55 o
   0 -12   4       31.94       38.08      2.48 o
   1 -12   4        1.65        2.83      0.74 o
   2 -12   4       25.02       30.60      2.29 o
   3 -12   4        3.10        2.23      0.93 o
  -3 -11   4       12.31       11.14      1.06 o
  -2 -11   4       55.71       55.59      3.90 o
  -1 -11   4        3.38        3.97      0.68 o
   0 -11   4       44.62       46.05      2.40 o
   1 -11   4        5.32        5.44      0.88 o
   2 -11   4       46.28       44.01      2.75 o
   3 -11   4      117.35      122.24      6.60 o
   4 -11   4        1.40        3.78      0.81 o
  -5 -10   4       25.44       27.19      1.65 o
  -4 -10   4        4.26        5.76      0.64 o
  -3 -10   4       56.22       54.01      1.80 o
  -2 -10   4        0.38        0.37      0.48 o
  -1 -10   4      133.50      142.04      4.06 o
   0 -10   4       38.23       36.19      1.32 o
   1 -10   4       19.98       22.67      0.93 o
   2 -10   4       94.91       90.77      2.55 o
   3 -10   4       30.66       30.12      1.07 o
   4 -10   4       74.56       76.09      2.87 o
   5 -10   4        0.19       -0.22      0.40 o
  -6  -9   4        8.81        6.21      0.82 o
  -5  -9   4       40.97       41.54      2.43 o
  -4  -9   4        7.90        7.48      0.77 o
  -3  -9   4       69.27       67.41      1.65 o
  -2  -9   4       20.01       21.47      1.95 o
  -1  -9   4        2.91        3.36      0.24 o
   0  -9   4        0.26        0.02      0.16 o
   1  -9   4       48.48       48.96      1.19 o
   2  -9   4       13.05       15.29      0.59 o
   3  -9   4       29.96       34.41      1.29 o
   4  -9   4       35.85       33.91      1.06 o
   5  -9   4       37.94       43.68      1.85 o
   6  -9   4       20.33       21.43      1.24 o
  -6  -8   4      142.48      133.82      6.91 o
  -5  -8   4       20.73       20.10      1.31 o
  -4  -8   4      168.95      153.52      6.04 o
  -3  -8   4       43.27       39.19      3.56 o
  -2  -8   4       46.05       49.81      2.19 o
  -1  -8   4      123.23      119.33      2.25 o
   0  -8   4       33.91       29.76      1.40 o
   1  -8   4      296.53      295.06      5.76 o
   2  -8   4        5.29        5.41      1.07 o
   3  -8   4      134.33      141.97      3.77 o
   4  -8   4       44.58       39.98      1.08 o
   5  -8   4        1.10        0.63      0.26 o
   6  -8   4       11.87       10.30      0.82 o
   7  -8   4        1.71        0.15      0.37 o
  -7  -7   4       10.59       12.66      1.26 o
  -6  -7   4        9.71        7.61      0.94 o
  -5  -7   4        0.03        4.16      0.77 o
  -4  -7   4       90.64       83.11      2.83 o
  -2  -7   4       39.47       42.04      0.99 o
  -1  -7   4      311.27      297.44      4.54 o
   0  -7   4        6.30        4.96      0.48 o
   1  -7   4      425.38      410.56      6.80 o
   2  -7   4       10.85       10.08      0.50 o
   3  -7   4       80.02       78.26      1.52 o
   4  -7   4        0.00       -0.25      0.17 o
   5  -7   4       66.99       61.96      5.75 o
   6  -7   4        8.93       10.70      0.72 o
   7  -7   4       13.78       15.63      1.01 o
  -7  -6   4        6.46        6.80      1.24 o
  -6  -6   4        3.92        2.36      0.54 o
  -5  -6   4       92.96       89.60      2.65 o
  -4  -6   4      222.17      231.91      7.89 o
  -3  -6   4      319.74      298.08      8.35 o
  -2  -6   4      297.82      285.00      7.73 o
  -1  -6   4      722.88      684.81      9.88 o
   0  -6   4      753.15      710.08     12.01 o
   1  -6   4     1293.44     1216.29     19.23 o
   2  -6   4      740.80      709.29     13.26 o
   3  -6   4      307.59      285.64      8.61 o
   4  -6   4      698.45      738.97     13.91 o
   5  -6   4       21.69       23.23      0.80 o
   6  -6   4      133.92      140.41      7.93 o
   7  -6   4       11.81        8.25      0.58 o
   8  -6   4       89.37       84.27      3.13 o
  -8  -5   4        0.69        1.29      1.54 o
  -7  -5   4        2.62        2.55      0.55 o
  -6  -5   4       14.06       16.11      0.98 o
  -5  -5   4        1.39        3.25      1.17 o
  -4  -5   4       79.35       77.58      2.24 o
  -3  -5   4        0.25        0.41      0.32 o
  -2  -5   4      455.92      474.18     10.94 o
  -1  -5   4      220.01      202.48      6.61 o
   0  -5   4      297.49      318.10      5.15 o
   1  -5   4       84.70       83.46      1.31 o
   2  -5   4       44.59       42.80      0.90 o
   3  -5   4      216.79      214.81      3.84 o
   4  -5   4        0.01        0.51      0.19 o
   5  -5   4       77.31       89.52      2.04 o
   6  -5   4       50.24       44.40      1.28 o
   7  -5   4       47.39       46.44      2.09 o
   8  -5   4        5.97        6.27      0.77 o
  -8  -4   4        0.61       -0.79      0.70 o
  -7  -4   4       11.80       12.00      1.36 o
  -6  -4   4       46.04       54.38      1.78 o
  -5  -4   4      119.87      122.29      3.84 o
  -4  -4   4        3.43        3.01      0.49 o
  -3  -4   4      270.10      267.24     19.60 o
  -2  -4   4       12.54       12.43      0.51 o
  -1  -4   4      439.02      432.94     17.68 o
   0  -4   4      135.44      139.41      3.87 o
   1  -4   4        0.02        0.32      0.11 o
   2  -4   4       48.59       40.05      1.14 o
   3  -4   4        8.01        7.93      0.34 o
   4  -4   4      136.14      127.44      3.30 o
   5  -4   4      177.44      172.48      7.34 o
   6  -4   4       73.39       75.13      1.78 o
   7  -4   4      104.71      106.58      4.33 o
   8  -4   4        0.10        0.31      0.46 o
  -8  -3   4        1.10        0.47      1.39 o
  -6  -3   4        4.99        5.45      0.66 o
  -5  -3   4       27.36       28.44      2.17 o
  -4  -3   4       96.79       89.80      2.45 o
  -3  -3   4      136.99      141.89      6.07 o
  -2  -3   4       28.28       20.44      1.86 o
  -1  -3   4        7.26        7.19      1.08 o
   0  -3   4      414.63      379.13      5.53 o
   1  -3   4       31.95       34.11      0.62 o
   2  -3   4      286.86      298.43      5.26 o
   3  -3   4      485.15      485.93      7.03 o
   4  -3   4       30.85       31.63      3.01 o
   5  -3   4       37.32       34.69      1.70 o
   6  -3   4       67.45       69.47      2.51 o
   7  -3   4        6.56        7.60      0.70 o
   8  -3   4       18.79       12.95      1.94 o
   9  -3   4        1.89        3.30      1.79 o
  -8  -2   4        2.03        2.39      0.98 o
  -7  -2   4       11.33        9.79      0.84 o
  -6  -2   4       37.29       35.78      1.49 o
  -5  -2   4        6.64        5.21      0.66 o
  -4  -2   4        1.08        1.89      0.65 o
  -3  -2   4       50.15       52.85      5.01 o
  -2  -2   4      530.73      560.13     10.28 o
  -1  -2   4       53.64       66.11      1.07 o
   0  -2   4     3540.44     3610.20     55.38 o
   1  -2   4     2602.72     2634.26     40.68 o
   2  -2   4     2087.93     2226.30    115.78 o
   3  -2   4       61.83       68.55      2.21 o
   4  -2   4     1449.51     1538.87     27.76 o
   5  -2   4      324.47      323.44     10.03 o
   6  -2   4      267.42      291.33     15.42 o
   7  -2   4      143.04      152.48      4.14 o
   8  -2   4        0.01        1.78      0.81 o
   9  -2   4       25.92       28.19      3.15 o
  -8  -1   4        0.02        1.43      1.45 o
  -7  -1   4       35.59       36.46      2.38 o
  -6  -1   4        3.27        3.03      0.64 o
  -5  -1   4        7.48        5.86      0.64 o
  -4  -1   4        9.17        7.43      1.99 o
  -3  -1   4       74.78       76.07      4.68 o
  -2  -1   4        5.42       15.36      1.72 o
  -1  -1   4      339.71      327.00      5.45 o
   0  -1   4      243.01      217.32      3.56 o
   1  -1   4     4429.95     4249.30     65.14 o
   2  -1   4      180.62      177.92      2.65 o
   3  -1   4     1851.14     1855.11     28.94 o
   4  -1   4        0.18        0.51      0.17 o
   5  -1   4      604.10      644.03     14.87 o
   6  -1   4       12.26       13.36      0.78 o
   7  -1   4       84.23       84.16      4.24 o
   8  -1   4       20.09       20.05      1.12 o
   9  -1   4       10.97       12.93      1.16 o
  -8   0   4       44.37       48.23      4.39 o
  -7   0   4        0.43        4.43      2.60 o
  -6   0   4      215.74      212.19      6.21 o
  -5   0   4      127.61      144.29      8.56 o
  -4   0   4      289.04      286.40     16.85 o
  -3   0   4        0.17        0.14      0.07 o
  -2   0   4       91.49       86.32      5.48 o
  -1   0   4       29.56       20.39      0.55 o
   0   0   4      417.52      413.62      7.06 o
   1   0   4      464.55      516.79      9.56 o
   2   0   4       28.15       24.31      0.48 o
   3   0   4       34.25       41.46      0.70 o
   4   0   4      407.47      377.37      7.18 o
   5   0   4      218.63      220.37      5.43 o
   6   0   4        0.17        0.37      0.45 o
   7   0   4      133.28      137.52      3.98 o
   8   0   4        5.62        5.65      1.13 o
   9   0   4       35.43       35.16      1.89 o
  -8   1   4        2.15        2.42      0.61 o
  -7   1   4        2.31        0.65      0.92 o
  -6   1   4        0.08       -0.67      0.48 o
  -5   1   4      150.19      147.43      5.63 o
  -4   1   4       61.85       62.76      4.45 o
  -3   1   4       28.83       29.66      0.97 o
  -2   1   4      143.20      158.40      3.90 o
  -1   1   4       80.52       82.11      1.48 o
   0   1   4       76.27       67.98      1.08 o
   1   1   4      231.17      232.84      5.99 o
   2   1   4       60.58       54.20      1.47 o
   3   1   4       25.19       24.00      1.07 o
   4   1   4       83.76       87.85      2.76 o
   5   1   4      107.63      123.65      5.28 o
   6   1   4      360.76      348.53      8.28 o
   7   1   4        0.53        0.01      1.04 o
   8   1   4       76.40       75.61      3.50 o
   9   1   4        6.22        3.24      1.61 o
  -8   2   4       11.16       11.03      3.03 o
  -7   2   4        0.02        0.20      0.44 o
  -6   2   4       25.23       22.42      1.27 o
  -5   2   4       22.71       26.21      1.07 o
  -4   2   4       12.06       12.76      0.88 o
  -3   2   4       11.18        9.71      0.41 o
  -2   2   4      535.11      605.24     34.67 o
  -1   2   4      144.10      141.20      3.69 o
   0   2   4       35.89       25.13      0.47 o
   1   2   4       53.02       59.27      2.88 o
   2   2   4      182.53      207.62      2.57 o
   3   2   4      587.53      611.06      9.32 o
   4   2   4        8.87       13.12      2.53 o
   5   2   4      259.73      248.28      9.72 o
   6   2   4        3.93        2.62      1.04 o
   7   2   4       46.21       42.32      1.63 o
   8   2   4        8.00        8.68      0.90 o
   9   2   4       26.06       28.04      1.66 o
  -8   3   4       23.06       22.33      1.42 o
  -7   3   4        3.94        2.31      0.68 o
  -6   3   4      114.34      119.55      3.43 o
  -5   3   4       58.17       72.40      2.95 o
  -4   3   4     2216.14     2348.92     96.90 o
  -3   3   4      242.17      227.70      4.62 o
  -2   3   4     2070.74     2217.40     34.28 o
  -1   3   4       88.52       83.22      1.57 o
   0   3   4     3671.88     3864.92     53.30 o
   1   3   4       20.93       13.45      0.28 o
   2   3   4      384.91      466.51      8.04 o
   3   3   4      169.16      168.21      2.58 o
   4   3   4       23.90       32.71      1.92 o
   5   3   4      116.35      107.64      2.34 o
   6   3   4      266.66      243.90      5.12 o
   7   3   4       12.75       12.10      0.78 o
   9   3   4       20.17       15.84      3.50 o
  -8   4   4        0.84        3.62      0.74 o
  -7   4   4       63.46       69.61      2.66 o
  -6   4   4        1.50        1.08      1.34 o
  -5   4   4       87.99       87.94      2.50 o
  -4   4   4        0.19        1.81      0.50 o
  -3   4   4      382.27      376.24     18.08 o
  -2   4   4      151.57      181.40     10.06 o
  -1   4   4     1281.59     1452.50     22.88 o
   0   4   4        3.36        8.65      0.41 o
   1   4   4      140.09      153.53      2.57 o
   2   4   4        0.12        1.98      0.15 o
   3   4   4        9.52        9.99      0.54 o
   4   4   4        8.05       10.40      1.54 o
   5   4   4       18.24       17.85      0.63 o
   6   4   4        3.10        2.98      0.37 o
   7   4   4        1.15        1.09      1.65 o
   8   4   4        6.58        7.52      2.02 o
   9   4   4       16.03       15.56      1.20 o
  -7   5   4       12.63       11.52      0.95 o
  -6   5   4       20.43       21.79      1.48 o
  -5   5   4       78.10       68.89      8.48 o
  -4   5   4      670.95      684.97     12.97 o
  -3   5   4        5.37        5.02      0.98 o
  -2   5   4       49.87       51.68      2.93 o
  -1   5   4        6.69       11.32      0.54 o
   0   5   4      299.50      303.28      5.02 o
   1   5   4      267.60      255.99      3.74 o
   2   5   4       68.08       63.67      1.66 o
   3   5   4       43.85       51.48      1.02 o
   4   5   4       34.78       34.11      2.42 o
   5   5   4      131.96      134.41      3.38 o
   6   5   4      160.55      178.29      3.73 o
   7   5   4        5.44        5.67      0.51 o
   8   5   4       38.60       32.85      4.85 o
   9   5   4        0.05       -0.03      0.40 o
  -7   6   4        1.27        1.44      0.63 o
  -6   6   4       13.52       14.42      1.09 o
  -5   6   4        4.35        3.61      1.01 o
  -4   6   4       93.63       94.98      2.31 o
  -3   6   4       61.35       65.85      2.70 o
  -2   6   4       84.23       77.83      2.66 o
  -1   6   4       43.69       40.64      1.81 o
   0   6   4       12.03       13.28      0.51 o
   1   6   4       68.73       63.88      2.72 o
   2   6   4      299.95      295.31      4.37 o
   3   6   4       17.66       17.49      1.28 o
   4   6   4       74.17       68.71      1.32 o
   5   6   4       21.59       23.16      1.06 o
   6   6   4        0.02       -0.48      0.37 o
   7   6   4       14.63       16.56      2.02 o
   8   6   4       12.34       10.66      3.77 o
  -7   7   4        0.88       -0.55      0.48 o
  -6   7   4       11.97       15.87      1.50 o
  -5   7   4       16.57       21.32      1.07 o
  -4   7   4       34.33       37.73      4.29 o
  -3   7   4      258.73      259.13      8.48 o
  -2   7   4       59.26       56.48      1.19 o
  -1   7   4      404.68      385.01      6.66 o
   0   7   4      145.41      151.63      2.99 o
   1   7   4     1450.68     1450.54     30.06 o
   2   7   4        4.54        5.04      0.25 o
   3   7   4       14.45       13.25      0.40 o
   4   7   4       13.73       11.91      0.97 o
   5   7   4       50.73       50.98      3.52 o
   6   7   4       17.86       25.08      1.35 o
   7   7   4       24.37       33.10      1.54 o
   8   7   4       19.58       21.84      1.80 o
  -6   8   4       15.44       11.39      0.86 o
  -5   8   4      182.67      185.03      5.47 o
  -4   8   4       80.10       82.94      2.44 o
  -3   8   4      861.36      920.29     21.07 o
  -2   8   4      968.53      978.59     31.84 o
  -1   8   4      796.48      805.51     18.43 o
   0   8   4      588.24      562.36     10.21 o
   1   8   4     2437.52     2452.72     53.70 o
   2   8   4     1044.88     1020.94     14.40 o
   3   8   4      750.90      748.30     13.98 o
   4   8   4      375.44      367.30      7.16 o
   5   8   4      239.64      231.44     11.41 o
   6   8   4        5.16        5.31      1.24 o
   7   8   4       22.77       23.66      1.27 o
   8   8   4        0.09       -0.42      1.17 o
  -6   9   4        1.79        2.00      0.45 o
  -5   9   4        3.45        2.09      0.44 o
  -4   9   4        1.47        1.44      0.37 o
  -3   9   4       34.61       34.63      1.22 o
  -2   9   4       42.60       38.38      1.28 o
  -1   9   4      110.10      108.89      2.92 o
   0   9   4        7.52        8.16      0.80 o
   1   9   4      219.32      219.30      7.94 o
   2   9   4       73.21       76.76      1.83 o
   3   9   4        1.16        1.85      0.43 o
   4   9   4        3.98        7.54      0.47 o
   5   9   4        1.97        2.59      0.82 o
   6   9   4      132.77      141.47      4.05 o
   7   9   4       18.02       14.85      0.95 o
  -5  10   4        2.27        1.51      0.45 o
  -4  10   4        0.10        0.22      0.26 o
  -3  10   4       90.52       92.52      2.69 o
  -2  10   4       58.39       54.60      1.71 o
  -1  10   4        5.16        5.67      0.84 o
   0  10   4       34.39       33.21      1.61 o
   1  10   4       31.36       31.52      3.27 o
   2  10   4      202.68      207.91      7.73 o
   3  10   4      145.56      156.71      5.80 o
   4  10   4       26.61       22.54      2.14 o
   5  10   4       50.32       50.96      1.66 o
   6  10   4       22.79       20.85      1.15 o
   7  10   4       76.65       80.12     10.06 o
  -4  11   4        7.19        6.70      1.23 o
  -3  11   4       14.87       17.06      1.71 o
  -2  11   4        2.53        2.79      0.85 o
  -1  11   4        7.07        8.44      0.96 o
   0  11   4        3.63        2.30      0.81 o
   1  11   4        9.44       11.57      0.98 o
   2  11   4       66.38       59.29      2.81 o
   3  11   4       90.82      101.39      4.29 o
   4  11   4       54.33       63.49      2.91 o
   5  11   4       26.21       27.32      1.85 o
   6  11   4       42.23       45.80      2.80 o
  -3  12   4       69.23       59.29      3.66 o
  -2  12   4      113.55      130.04      6.67 o
  -1  12   4        1.07       -0.96      0.88 o
   0  12   4      131.88      134.38      6.07 o
   2  12   4      250.19      254.72      9.92 o
   3  12   4       67.81       82.94      4.22 o
   4  12   4       40.33       45.15      2.70 o
   5  12   4       17.55       21.32      1.91 o
  -2  13   4       24.02       23.75      2.02 o
  -1  13   4       16.93       19.50      1.61 o
   0  13   4       26.98       30.55      6.35 o
   1  13   4       50.10       59.38      3.57 o
   2  13   4       24.97       25.93      2.11 o
   3  13   4      126.14      112.61      5.95 o
   4  13   4        3.36        3.59      0.99 o
  -1 -12   5       15.12       13.23      1.24 o
   0 -12   5        0.16        0.15      0.48 o
   1 -12   5        0.00        0.55      0.74 o
   2 -12   5        0.02        2.34      0.78 o
  -2 -11   5       56.63       53.88      3.04 o
  -1 -11   5      150.86      162.40      8.23 o
   0 -11   5       11.00       11.64      1.29 o
   1 -11   5       84.38      105.11      5.12 o
   2 -11   5        9.63        6.80      1.05 o
   3 -11   5        9.65        8.09      1.21 o
   4 -11   5       20.28       23.99      1.91 o
  -5 -10   5       33.85       38.46      2.34 o
  -4 -10   5       13.41       11.18      0.94 o
  -3 -10   5      166.44      161.16      7.43 o
  -2 -10   5       56.80       55.83      1.47 o
  -1 -10   5       22.37       21.43      0.96 o
   0 -10   5        4.57        3.90      0.29 o
   1 -10   5       56.56       62.23      2.12 o
   2 -10   5       14.87       14.64      0.70 o
   3 -10   5        0.08        0.29      0.30 o
   4 -10   5        0.02       -0.22      0.22 o
  -5  -9   5       59.14       54.24      3.14 o
  -4  -9   5       26.95       25.26      1.47 o
  -3  -9   5        1.81        2.83      0.41 o
  -2  -9   5       47.91       50.68      1.53 o
  -1  -9   5       82.80       82.22      1.90 o
   0  -9   5        8.20        7.07      1.04 o
   1  -9   5        7.36        6.30      0.46 o
   2  -9   5       20.55       23.16      0.94 o
   3  -9   5        2.44        3.01      0.45 o
   4  -9   5       92.93      104.86      3.12 o
   5  -9   5       44.39       44.49      1.95 o
   6  -9   5       12.80       10.07      0.81 o
  -6  -8   5        6.26       10.38      1.18 o
  -5  -8   5       43.25       40.52      2.48 o
  -4  -8   5        2.90        0.96      0.44 o
  -3  -8   5        6.44        6.64      0.44 o
  -2  -8   5       23.07       25.75      0.99 o
  -1  -8   5        5.34        4.40      0.52 o
   0  -8   5       58.15       57.90      1.71 o
   1  -8   5       52.05       50.28      1.20 o
   2  -8   5       53.35       54.56      2.33 o
   3  -8   5       60.02       68.33      2.12 o
   4  -8   5       25.62       27.25      1.08 o
   5  -8   5        6.24        5.50      0.54 o
   6  -8   5        2.85        2.83      0.45 o
  -7  -7   5       11.61        9.88      1.07 o
  -6  -7   5        0.86        2.45      0.94 o
  -5  -7   5        3.11        1.70      0.52 o
  -4  -7   5        0.65       -0.81      0.57 o
  -3  -7   5       29.80       28.87      0.98 o
  -2  -7   5        3.58        3.12      0.65 o
  -1  -7   5      171.55      160.17      2.83 o
   0  -7   5      105.35      100.61      1.70 o
   1  -7   5        0.60        0.24      0.15 o
   2  -7   5       74.78       72.03      2.97 o
   3  -7   5       70.77       71.13      2.14 o
   4  -7   5       31.49       28.64      1.11 o
   5  -7   5       51.48       57.89      1.95 o
   6  -7   5       28.00       26.00      1.24 o
   7  -7   5       50.40       44.09      2.02 o
  -7  -6   5       11.02       11.06      1.22 o
  -6  -6   5      188.05      179.73      8.32 o
  -5  -6   5       23.86       22.75      2.22 o
  -4  -6   5      652.89      639.09     15.25 o
  -3  -6   5        0.08        1.08      0.73 o
  -2  -6   5     1900.29     1972.04     44.19 o
  -1  -6   5      135.28      124.32      2.54 o
   1  -6   5        4.65        5.11      0.23 o
   2  -6   5     1943.22     1839.45     33.54 o
   3  -6   5       23.76       21.02      1.28 o
   4  -6   5      541.07      558.06     15.91 o
   5  -6   5       69.46       67.32      1.65 o
   6  -6   5      104.90       99.67      4.44 o
   7  -6   5        6.47        4.60      0.63 o
   8  -6   5        0.50       -0.29      0.52 o
  -7  -5   5        2.79        9.05      1.21 o
  -6  -5   5       13.01       17.29      0.93 o
  -5  -5   5        9.50       10.18      1.99 o
  -4  -5   5        0.55        0.66      0.69 o
  -3  -5   5      246.74      246.43      5.18 o
  -2  -5   5        1.81        2.30      0.45 o
  -1  -5   5      285.78      267.70      4.51 o
   0  -5   5       28.86       30.71      1.98 o
   1  -5   5      117.99      108.00      2.01 o
   2  -5   5      161.66      145.78      2.65 o
   3  -5   5      175.57      169.55      2.97 o
   4  -5   5       22.45       20.81      2.07 o
   5  -5   5       22.86       18.04      3.12 o
   6  -5   5       34.43       37.91      1.51 o
   7  -5   5        1.03        3.19      0.67 o
   8  -5   5        2.16        1.83      0.46 o
  -8  -4   5        0.93        1.81      0.97 o
  -7  -4   5        4.65        8.43      1.48 o
  -6  -4   5        6.10        6.26      1.50 o
  -5  -4   5        3.21        1.52      0.60 o
  -4  -4   5      131.01      132.73      6.04 o
  -3  -4   5       15.82       14.78      1.32 o
  -2  -4   5       96.98       95.57      2.27 o
  -1  -4   5       52.40       55.28      1.95 o
   0  -4   5      559.45      538.63     11.92 o
   1  -4   5      481.05      440.65      7.23 o
   2  -4   5        4.84        6.89      0.30 o
   3  -4   5      309.37      287.16      7.32 o
   4  -4   5        2.76        7.27      1.70 o
   5  -4   5      222.22      226.71      4.55 o
   6  -4   5      118.29      118.85      3.28 o
   7  -4   5       27.04       29.77      3.16 o
   8  -4   5       27.81       31.85      4.56 o
  -8  -3   5       18.85       17.26      1.87 o
  -7  -3   5        0.04        1.21      1.30 o
  -6  -3   5      114.48      112.63     11.36 o
  -5  -3   5        1.63        2.51      1.21 o
  -4  -3   5       75.50       70.85      3.13 o
  -3  -3   5        8.91        7.48      0.52 o
  -2  -3   5       46.75       44.49      1.22 o
  -1  -3   5       61.37       68.37      1.30 o
   0  -3   5      154.85      143.57      2.77 o
   1  -3   5        2.50        4.28      0.65 o
   2  -3   5      473.13      471.88      8.99 o
   3  -3   5       20.09       17.75      1.41 o
   4  -3   5      315.15      294.18      5.54 o
   5  -3   5        8.86        8.95      1.90 o
   6  -3   5       92.81       92.18      5.38 o
   7  -3   5       12.33       12.26      0.84 o
   8  -3   5       27.43       25.44      1.52 o
  -8  -2   5       13.54       12.32      1.04 o
  -7  -2   5        8.00        9.71      0.84 o
  -6  -2   5       12.09       11.77      1.11 o
  -5  -2   5       27.99       29.11      3.18 o
  -4  -2   5      444.55      457.87     10.97 o
  -3  -2   5       34.00       37.79      1.27 o
  -2  -2   5       68.86       60.53      4.22 o
  -1  -2   5      294.42      308.23     11.55 o
   0  -2   5      243.28      241.98      3.97 o
   1  -2   5      903.63      898.23     29.45 o
   2  -2   5       44.69       50.19      1.68 o
   3  -2   5      621.27      571.30     10.56 o
   4  -2   5       93.16      100.15      1.77 o
   5  -2   5      476.73      463.68      8.83 o
   6  -2   5       59.66       54.29      4.24 o
   7  -2   5       38.23       27.58      1.22 o
   8  -2   5        0.09        1.34      1.71 o
   9  -2   5        1.54       -0.10      0.85 o
  -8  -1   5       13.09       13.88      1.16 o
  -7  -1   5       10.30        7.47      1.62 o
  -6  -1   5        7.76        8.69      1.31 o
  -5  -1   5       57.19       54.26      3.63 o
  -4  -1   5      127.91      126.85      5.42 o
  -3  -1   5      125.66      124.15      3.60 o
  -2  -1   5       12.36       10.96      0.54 o
  -1  -1   5     1879.26     1939.00     34.83 o
   0  -1   5      264.90      266.88      7.86 o
   1  -1   5     1442.57     1480.71     23.04 o
   2  -1   5      893.15      930.58     14.62 o
   3  -1   5      985.00     1014.99     18.59 o
   4  -1   5      122.12      123.56      2.66 o
   5  -1   5      396.34      413.40      7.79 o
   6  -1   5       91.82       97.01      2.84 o
   7  -1   5       34.48       31.26      2.38 o
   8  -1   5       15.67       12.04      1.41 o
   9  -1   5        4.98        8.22      1.06 o
  -8   0   5        4.45        3.70      0.63 o
  -7   0   5       32.53       30.51      1.99 o
  -6   0   5        4.90        6.89      0.78 o
  -5   0   5       87.94       80.25      2.51 o
  -4   0   5       73.44       81.97      2.72 o
  -3   0   5      124.91      131.30      3.02 o
  -2   0   5       20.69       22.17      3.50 o
  -1   0   5       70.02       76.67      3.34 o
   0   0   5      152.00      174.75      3.38 o
   1   0   5      814.49      836.20     13.45 o
   2   0   5       67.86       73.17      1.51 o
   3   0   5      154.03      145.74      4.63 o
   4   0   5      171.35      146.17      2.55 o
   5   0   5      208.66      226.25      5.51 o
   6   0   5      323.60      348.72      8.28 o
   7   0   5       33.63       30.46      4.53 o
   8   0   5       53.95       59.07      2.28 o
   9   0   5        0.03        0.13      0.46 o
  -8   1   5       34.66       31.88      1.79 o
  -7   1   5        6.46        4.95      0.67 o
  -6   1   5        7.63        6.92      1.97 o
  -5   1   5        0.14       -0.29      1.29 o
  -4   1   5       16.78       14.13      1.21 o
  -3   1   5       67.10       57.92      4.51 o
  -2   1   5       42.10       43.01      1.56 o
  -1   1   5      223.68      225.63      6.44 o
   0   1   5      428.77      420.83      6.80 o
   1   1   5      177.66      172.47      2.61 o
   2   1   5      249.51      252.71      4.07 o
   3   1   5       64.03       62.56      1.19 o
   4   1   5      218.24      217.54      3.65 o
   5   1   5       64.51       61.73      4.00 o
   6   1   5       27.41       28.48      1.26 o
   7   1   5      200.73      196.66      5.98 o
   8   1   5        0.01       -0.52      0.43 o
   9   1   5       42.67       46.88      3.75 o
  -8   2   5        4.73        2.75      0.81 o
  -6   2   5        8.47        8.28      0.74 o
  -5   2   5       68.09       71.74      3.10 o
  -4   2   5       32.13       28.73      1.68 o
  -3   2   5        0.00       -0.12      1.24 o
  -2   2   5      276.84      276.29      6.51 o
  -1   2   5        2.80        5.56      0.35 o
   0   2   5      275.52      262.52      5.23 o
   1   2   5      200.40      188.73      2.86 o
   2   2   5      134.46      153.58      2.08 o
   3   2   5       15.34        6.84      0.87 o
   4   2   5       11.59       11.77      0.35 o
   5   2   5      198.12      205.43      3.52 o
   6   2   5      221.74      227.63      5.77 o
   7   2   5       52.43       43.05      3.83 o
   8   2   5       22.32       24.58      3.77 o
   9   2   5        2.05        4.51      0.83 o
  -8   3   5       22.76       25.51      1.50 o
  -7   3   5        7.04        7.63      2.95 o
  -6   3   5      140.03      133.48      4.07 o
  -5   3   5      205.94      210.30      5.37 o
  -4   3   5       25.02       31.86      1.19 o
  -3   3   5     1015.86     1058.83     23.82 o
  -2   3   5      127.64      144.30      9.15 o
  -1   3   5      516.64      563.95     18.91 o
   0   3   5      328.17      420.35     10.18 o
   1   3   5     1040.42     1099.70     17.46 o
   2   3   5        6.78        1.67      0.17 o
   3   3   5       39.94       46.58      0.86 o
   4   3   5        4.95        3.49      0.21 o
   5   3   5      174.83      151.52      2.72 o
   6   3   5        0.04       -0.62      0.41 o
   7   3   5      112.40      103.52      2.98 o
   8   3   5       19.44       13.14      0.92 o
   9   3   5       26.75       29.97      3.16 o
  -7   4   5       10.86       15.78      1.35 o
  -6   4   5        2.25        1.03      0.69 o
  -5   4   5      104.98      112.97      5.38 o
  -4   4   5       14.88       11.93      2.28 o
  -3   4   5      599.35      653.51     14.97 o
  -2   4   5       51.19       47.52      1.15 o
  -1   4   5      248.64      321.21      7.58 o
   0   4   5        1.03        0.31      0.15 o
   1   4   5      458.23      576.32     22.90 o
   2   4   5      577.88      623.67      8.91 o
   3   4   5      262.49      281.16      4.32 o
   4   4   5       73.19       73.76      1.93 o
   5   4   5        3.20        2.92      0.91 o
   6   4   5      267.22      296.78      5.82 o
   7   4   5        0.21       -0.47      1.41 o
   8   4   5       84.02       80.08      4.31 o
   9   4   5        3.90        7.07      0.82 o
  -7   5   5       63.78       56.20      2.44 o
  -6   5   5       32.53       29.04      2.49 o
  -5   5   5      328.95      326.97      8.33 o
  -4   5   5       13.14       13.99      1.16 o
  -3   5   5      376.61      383.10      7.36 o
  -2   5   5      117.75      108.43      2.06 o
  -1   5   5      355.75      370.14      6.09 o
   0   5   5      106.60      101.96      5.07 o
   1   5   5      273.29      279.88      5.98 o
   2   5   5     1087.22     1146.78     34.56 o
   3   5   5        2.90        2.66      0.21 o
   4   5   5      138.06      133.00      2.43 o
   5   5   5       52.18       44.12      1.15 o
   6   5   5       53.81       55.24      3.85 o
   7   5   5       41.71       36.62      1.42 o
   8   5   5       12.44       14.58      1.78 o
   9   5   5       18.45       21.73      1.43 o
  -7   6   5       27.70       27.19      1.46 o
  -6   6   5       20.86       18.90      3.41 o
  -5   6   5       46.40       46.17      4.13 o
  -4   6   5        8.30        7.44      0.51 o
  -3   6   5        4.01        4.84      0.41 o
  -2   6   5        6.81        8.17      0.43 o
  -1   6   5      141.88      134.42      5.49 o
   0   6   5       42.43       40.40      0.80 o
   1   6   5      501.95      489.30     12.72 o
   2   6   5       37.26       36.53      1.03 o
   3   6   5      264.60      256.33      5.66 o
   4   6   5        3.35        2.98      0.26 o
   5   6   5      118.83      116.19      4.03 o
   6   6   5        0.19        1.41      0.67 o
   7   6   5        2.85        2.91      0.36 o
   8   6   5        5.65        6.35      1.28 o
  -6   7   5       25.40       23.51      1.42 o
  -5   7   5       40.98       39.91      1.54 o
  -4   7   5       50.04       55.11      2.87 o
  -3   7   5       57.22       59.30      1.86 o
  -2   7   5       73.10       65.75      1.52 o
  -1   7   5      138.44      139.47      2.30 o
   0   7   5      167.18      167.67      3.30 o
   1   7   5       85.55       81.85      2.30 o
   2   7   5      245.08      248.24      5.08 o
   3   7   5       53.64       48.88      1.05 o
   4   7   5       37.58       29.86      2.46 o
   5   7   5       12.13       10.40      0.57 o
   6   7   5        7.97        5.40      0.83 o
   7   7   5       40.11       42.64      1.95 o
   8   7   5       24.96       26.56      2.45 o
  -6   8   5       89.52       88.69      3.56 o
  -5   8   5      166.95      175.22      4.84 o
  -4   8   5      216.17      221.29      5.98 o
  -3   8   5       26.28       26.00      1.06 o
  -2   8   5      348.00      355.32      9.03 o
  -1   8   5       91.71       93.11      2.03 o
   0   8   5      615.37      620.48     16.91 o
   1   8   5       40.69       43.76      1.32 o
   2   8   5      405.43      405.85      6.77 o
   3   8   5        6.16        5.32      1.00 o
   4   8   5        4.65        3.30      0.33 o
   5   8   5       19.42       19.94      2.70 o
   6   8   5        1.95        2.22      1.44 o
   7   8   5       19.28       16.16      3.08 o
   8   8   5       10.01       10.95      3.31 o
  -5   9   5        3.11        2.75      0.56 o
  -4   9   5       56.40       61.75      2.11 o
  -3   9   5       73.45       70.98      2.26 o
  -2   9   5        0.27        0.04      0.26 o
  -1   9   5        1.91        2.37      0.30 o
   0   9   5        2.24        2.09      0.26 o
   1   9   5       42.25       43.20      1.36 o
   2   9   5       34.54       32.32      1.95 o
   3   9   5      138.36      152.05     11.30 o
   5   9   5      169.04      181.22      6.48 o
   6   9   5        0.38        1.48      1.58 o
   7   9   5      246.17      244.33      8.14 o
  -5  10   5        0.15        0.15      0.56 o
  -4  10   5       93.84       82.16      3.53 o
  -3  10   5       37.91       31.89      1.31 o
  -2  10   5      126.05      131.71      3.77 o
  -1  10   5       46.49       40.91      1.48 o
   0  10   5      155.59      174.90      6.45 o
   1  10   5      327.87      320.53     11.56 o
   2  10   5        2.53        3.90      1.12 o
   3  10   5      336.67      327.81      8.18 o
   4  10   5       52.05       54.87      1.76 o
   5  10   5      115.14      112.12      9.92 o
   6  10   5       69.58       67.74      2.73 o
   7  10   5       96.84       93.48      3.71 o
  -4  11   5       16.09       11.93      1.47 o
  -3  11   5       50.79       57.89      3.52 o
  -2  11   5        0.42        2.37      0.71 o
  -1  11   5        4.24        0.04      0.90 o
   0  11   5        2.80        3.08      0.66 o
   1  11   5       11.91       10.99      0.78 o
   2  11   5       37.45       40.52      2.40 o
   3  11   5       97.40      105.61      4.51 o
   4  11   5       52.07       50.36      2.68 o
   5  11   5       89.25       91.12      5.12 o
   6  11   5       31.15       33.56      2.40 o
  -3  12   5        1.07        3.01      0.82 o
  -2  12   5       77.95       80.19      4.58 o
  -1  12   5       12.78       14.64      1.44 o
   0  12   5       41.84       34.84      2.45 o
   1  12   5        6.94        7.68      0.81 o
   2  12   5        0.01       -0.26      0.60 o
   3  12   5       28.86       32.65      2.02 o
   4  12   5        0.19        0.55      0.62 o
   5  12   5        9.52       10.78      1.28 o
  -1  13   5       60.19       55.05      3.34 o
   0  13   5        0.02        0.70      1.50 o
   1  13   5       17.48       18.15      1.14 o
   2  13   5       58.08       68.13      3.72 o
   3  13   5        5.02        6.00      0.95 o
   0 -12   6        0.77        3.30      0.86 o
   1 -12   6       12.66       12.02      1.35 o
  -1 -11   6       16.06       18.60      1.63 o
   0 -11   6       15.57       11.68      1.25 o
   1 -11   6        0.44       -1.06      0.71 o
   2 -11   6        0.77        1.19      0.64 o
   3 -11   6       36.12       34.70      2.30 o
  -4 -10   6       68.59       66.13      3.57 o
  -3 -10   6       15.77       16.31      1.23 o
  -2 -10   6       61.24       57.70      2.22 o
  -1 -10   6       41.56       51.84      1.67 o
   0 -10   6       33.78       36.00      1.24 o
   1 -10   6       72.68       82.38      2.43 o
   2 -10   6        2.21        1.70      0.36 o
   3 -10   6        7.01        6.15      0.51 o
   4 -10   6       33.05       26.75      1.32 o
  -5  -9   6        9.08        7.45      0.90 o
  -4  -9   6       28.66       22.69      1.68 o
  -3  -9   6       69.41       70.67      3.69 o
  -2  -9   6      105.89      107.24      3.15 o
  -1  -9   6        2.97        0.93      0.29 o
   0  -9   6       62.12       59.01      1.87 o
   1  -9   6       32.17       31.48      1.16 o
   2  -9   6       38.11       36.81      1.33 o
   3  -9   6      116.46      123.46      3.66 o
   4  -9   6        6.47        6.00      0.57 o
   5  -9   6       30.64       33.35      1.69 o
  -6  -8   6       31.03       31.07      2.10 o
  -5  -8   6        1.84        4.78      0.88 o
  -4  -8   6        3.89        4.97      0.71 o
  -3  -8   6        3.77        2.75      0.52 o
  -2  -8   6        0.36        0.78      0.23 o
  -1  -8   6      134.83      136.37      3.56 o
   0  -8   6       67.28       67.23      1.90 o
   1  -8   6       48.67       51.15      1.57 o
   2  -8   6       62.03       57.70      1.76 o
   3  -8   6      110.75      109.27      3.06 o
   4  -8   6       85.45       79.86      2.39 o
   5  -8   6        7.57        5.64      0.55 o
   6  -8   6       18.43       16.76      1.10 o
  -6  -7   6       18.35       12.79      1.44 o
  -5  -7   6       30.06       31.75      2.06 o
  -4  -7   6        4.70        3.94      0.75 o
  -3  -7   6        0.29       -0.07      0.20 o
  -2  -7   6       14.12       16.46      0.74 o
  -1  -7   6        2.98        1.56      0.31 o
   0  -7   6        0.05        0.15      0.21 o
   1  -7   6        0.45        0.72      0.23 o
   2  -7   6      106.72       93.31      2.62 o
   3  -7   6       53.91       59.20      1.76 o
   4  -7   6       16.65       15.20      1.57 o
   5  -7   6       10.45       11.68      1.08 o
   6  -7   6       16.53       15.77      0.97 o
   7  -7   6        2.18        1.70      0.56 o
  -7  -6   6        3.19        4.42      1.05 o
  -6  -6   6      182.74      192.39      9.30 o
  -4  -6   6      168.62      183.71      4.67 o
  -3  -6   6       14.81       12.48      1.33 o
  -2  -6   6      642.59      633.84     10.62 o
  -1  -6   6      562.62      552.78     21.60 o
   0  -6   6       12.15       11.00      0.59 o
   1  -6   6       35.90       34.36      0.94 o
   2  -6   6      246.99      243.04      5.83 o
   3  -6   6        4.83        3.44      0.39 o
   4  -6   6       14.45       12.70      2.70 o
   5  -6   6       29.03       30.89      1.39 o
   6  -6   6       11.76       13.32      0.90 o
   7  -6   6       83.82       72.21      4.14 o
  -7  -5   6       33.00       28.91      1.53 o
  -6  -5   6        6.97        8.75      0.84 o
  -5  -5   6      275.08      269.60      7.27 o
  -4  -5   6       10.07        9.33      1.31 o
  -3  -5   6       55.08       51.39      2.07 o
  -2  -5   6       24.59       20.88      0.88 o
  -1  -5   6      291.60      255.66      8.35 o
   0  -5   6       31.08       26.47      0.73 o
   1  -5   6      187.33      164.06      3.98 o
   2  -5   6       41.01       39.13      0.89 o
   3  -5   6        0.16       -0.18      0.92 o
   4  -5   6      243.60      249.96      6.26 o
   5  -5   6        0.60        0.42      0.45 o
   6  -5   6      239.63      231.14     12.12 o
   7  -5   6        3.27        3.55      0.91 o
   8  -5   6       67.22       64.50      3.00 o
  -7  -4   6       27.12       26.01      5.53 o
  -6  -4   6       50.13       42.49      1.67 o
  -5  -4   6      108.82      111.86      3.14 o
  -4  -4   6       12.32       12.80      2.91 o
  -3  -4   6      398.60      414.58     10.00 o
  -2  -4   6      142.11      140.75      3.73 o
  -1  -4   6     1260.73     1253.37     28.51 o
   0  -4   6      363.42      357.48     20.81 o
   1  -4   6      215.54      204.53      4.79 o
   2  -4   6       74.05       80.97      2.19 o
   3  -4   6      220.69      207.08     10.35 o
   4  -4   6      542.44      521.95      9.78 o
   5  -4   6        1.39        2.78      0.63 o
   6  -4   6      153.19      146.43      8.96 o
   7  -4   6        0.07        0.55      1.54 o
   8  -4   6       79.24       75.50      3.06 o
  -7  -3   6       15.19       15.08      1.64 o
  -6  -3   6       24.99       23.39      1.17 o
  -5  -3   6      119.90      117.65      3.46 o
  -4  -3   6       42.19       36.41      1.35 o
  -3  -3   6       26.16       23.85      1.28 o
  -2  -3   6       57.67       62.40      4.18 o
  -1  -3   6       26.55       20.95      1.35 o
   0  -3   6       85.86       83.16      2.63 o
   1  -3   6      306.20      306.76      5.20 o
   2  -3   6       37.77       39.28      0.89 o
   3  -3   6      371.78      392.91     12.44 o
   4  -3   6       38.93       36.39      0.94 o
   5  -3   6      341.32      367.24     11.09 o
   6  -3   6        2.79        1.94      1.91 o
   7  -3   6      102.48       97.56     13.14 o
   8  -3   6        3.57        4.41      0.63 o
  -7  -2   6        6.28        8.61      0.83 o
  -6  -2   6       81.80       92.56      2.85 o
  -5  -2   6       43.22       40.76      1.58 o
  -4  -2   6      108.18      100.54      2.85 o
  -3  -2   6       19.87       18.08      0.81 o
  -2  -2   6      147.66      151.85      5.78 o
  -1  -2   6       62.15       55.35      1.29 o
   0  -2   6        5.42        9.24      1.04 o
   1  -2   6        2.49        4.25      1.22 o
   2  -2   6       37.96       37.79      1.45 o
   3  -2   6       82.47       90.49      5.62 o
   4  -2   6      170.90      166.40      3.79 o
   5  -2   6      126.31      117.83      6.49 o
   6  -2   6       13.68       15.97      3.37 o
   7  -2   6        4.39        3.04      0.83 o
   8  -2   6        0.51        1.33      0.63 o
   9  -2   6       41.63       46.03      6.38 o
  -7  -1   6       64.22       62.05      2.67 o
  -6  -1   6        2.45        4.84      1.97 o
  -5  -1   6      385.39      394.85      9.76 o
  -4  -1   6      217.81      215.51      9.92 o
  -3  -1   6      341.47      376.60      9.28 o
  -2  -1   6       60.58       72.54      5.40 o
  -1  -1   6      281.30      301.02      7.10 o
   0  -1   6      471.67      485.11     15.04 o
   1  -1   6      252.78      268.48      6.42 o
   2  -1   6       30.02       27.63      1.22 o
   3  -1   6       13.61       19.63      2.49 o
   4  -1   6      160.99      163.97      4.31 o
   5  -1   6      390.07      375.00      8.93 o
   7  -1   6        5.17        4.06      0.54 o
   8  -1   6       44.69       44.07      3.61 o
   9  -1   6        0.94        1.37      0.63 o
  -8   0   6       49.96       57.80      3.70 o
  -7   0   6       46.38       44.20      7.44 o
  -6   0   6       49.21       49.55      1.88 o
  -5   0   6      229.75      230.89      6.02 o
  -4   0   6       69.26       74.22      3.25 o
  -3   0   6      107.38      113.92      7.29 o
  -2   0   6        3.79        2.50      0.55 o
  -1   0   6       87.02       81.01      2.17 o
   0   0   6       10.36       13.32      0.68 o
   1   0   6       77.11       76.37      2.07 o
   2   0   6      391.57      359.90      7.17 o
   3   0   6       64.67       67.34      1.56 o
   4   0   6      192.06      173.57      7.71 o
   5   0   6      351.46      362.86      8.78 o
   6   0   6        0.37       -0.15      0.37 o
   7   0   6      101.96       99.09      3.00 o
   8   0   6       63.62       59.99      5.66 o
   9   0   6      118.20      125.32      4.77 o
  -7   1   6       10.65       11.49      3.55 o
  -6   1   6        5.82        6.77      0.67 o
  -5   1   6      189.81      190.42      5.89 o
  -4   1   6      122.95      116.86      9.77 o
  -3   1   6        4.94        5.96      0.86 o
  -2   1   6      575.37      585.91     13.86 o
  -1   1   6      100.63      102.04      2.57 o
   0   1   6      834.53      863.82     19.49 o
   1   1   6      237.62      248.72     10.49 o
   2   1   6       27.57       25.57      2.00 o
   3   1   6       20.09       17.22      1.02 o
   4   1   6       25.33       22.90      1.34 o
   5   1   6      466.75      461.11      7.53 o
   6   1   6      358.86      349.68     10.59 o
   7   1   6       20.85       22.95      1.75 o
   8   1   6       97.25       85.42      3.05 o
   9   1   6       49.89       52.64      9.59 o
  -7   2   6        0.42       -0.50      0.91 o
  -6   2   6        1.91        1.53      0.53 o
  -5   2   6        4.70        6.10      1.05 o
  -4   2   6        3.51        2.26      0.46 o
  -3   2   6      320.62      348.98      8.45 o
  -2   2   6        2.82        3.35      1.16 o
  -1   2   6      144.15      147.41      7.17 o
   0   2   6       14.95       18.08      2.06 o
   1   2   6      517.88      500.68     14.55 o
   2   2   6        0.05        0.43      0.41 o
   3   2   6       66.11       61.85      1.20 o
   4   2   6       12.89       13.42      2.26 o
   5   2   6       83.05       83.21      1.96 o
   6   2   6       24.59       18.86      4.28 o
   7   2   6      234.41      234.24     11.56 o
   8   2   6       11.22        9.07      1.97 o
   9   2   6       80.43       81.03      3.25 o
  -7   3   6        0.42        0.87      2.28 o
  -6   3   6        0.00        0.43      1.69 o
  -5   3   6        1.11        1.97      0.44 o
  -4   3   6       62.34       60.26      4.40 o
  -3   3   6       30.56       28.41      1.17 o
  -2   3   6      150.55      144.08      4.17 o
  -1   3   6       45.52       56.43      1.34 o
   0   3   6      712.91      688.01     21.90 o
   1   3   6       29.14       26.40      0.60 o
   2   3   6       69.12       79.58      2.44 o
   3   3   6       11.44       13.87      0.41 o
   4   3   6       17.67       16.81      1.25 o
   5   3   6        0.77        1.99      0.54 o
   6   3   6      284.80      283.61      8.78 o
   8   3   6       19.48       18.03      1.14 o
   9   3   6        4.54        4.30      0.83 o
  -7   4   6        3.14        1.02      0.86 o
  -6   4   6        4.97        5.42      1.15 o
  -5   4   6       48.05       49.28      2.31 o
  -4   4   6       54.25       53.93      1.74 o
  -3   4   6      212.53      197.73      5.08 o
  -2   4   6       74.77       73.48      2.10 o
  -1   4   6       55.64       72.83      1.67 o
   0   4   6       22.81       15.06      2.10 o
   1   4   6        0.02        1.89      0.94 o
   2   4   6      387.04      348.76      5.24 o
   3   4   6       97.05      113.42      2.72 o
   4   4   6      315.32      313.05      9.23 o
   5   4   6       88.47       96.43      2.15 o
   6   4   6      429.07      423.19      8.25 o
   7   4   6      194.32      194.92      4.15 o
   8   4   6       10.23       10.72      1.81 o
   9   4   6       24.25       20.00      1.25 o
  -7   5   6       64.58       67.60      4.65 o
  -6   5   6      106.65      103.24      6.31 o
  -5   5   6        0.29        2.56      1.68 o
  -4   5   6      195.57      192.34      9.50 o
  -3   5   6       20.96       18.36      1.24 o
  -2   5   6      231.46      258.59      5.21 o
  -1   5   6       47.33       42.64      1.60 o
   0   5   6      926.72      941.45     27.29 o
   1   5   6      594.97      634.85     10.35 o
   2   5   6       42.63       43.53      0.90 o
   3   5   6      298.46      293.50     14.71 o
   4   5   6       31.44       52.66      1.29 o
   5   5   6       96.38      109.58      4.43 o
   6   5   6        9.44       10.86      0.68 o
   7   5   6        0.54        0.33      0.41 o
   8   5   6        8.99        9.99      1.82 o
   9   5   6        0.07       -0.77      1.04 o
  -6   6   6       91.46       91.69      2.74 o
  -5   6   6       26.76       24.15      1.82 o
  -4   6   6      247.52      261.12      5.57 o
  -3   6   6       11.70       12.55      0.83 o
  -2   6   6       13.93       11.28      1.04 o
  -1   6   6        8.92        9.80      1.12 o
   0   6   6       22.60       25.55      0.89 o
   1   6   6       57.05       71.21      1.34 o
   2   6   6      268.78      261.68      3.93 o
   3   6   6        8.87       11.09      0.41 o
   4   6   6        3.95        1.94      0.21 o
   5   6   6        3.16        2.03      0.33 o
   6   6   6       29.98       28.47      0.96 o
   7   6   6       57.99       51.87      3.80 o
   8   6   6       58.23       58.21      1.99 o
  -6   7   6        2.00       -0.67      0.48 o
  -5   7   6        0.02        0.26      0.45 o
  -4   7   6        1.59        4.70      0.53 o
  -3   7   6        0.00        1.36      0.91 o
  -2   7   6       69.84       79.13      1.82 o
  -1   7   6      156.33      156.03      3.34 o
   0   7   6       65.12       63.75      2.76 o
   1   7   6      264.61      270.24      4.48 o
   2   7   6      171.77      170.44      3.82 o
   3   7   6       91.22       92.37      1.99 o
   4   7   6        8.69        8.51      1.00 o
   5   7   6       14.72       12.94      0.62 o
   6   7   6        3.19        3.33      0.39 o
   7   7   6       37.17       36.84      2.29 o
   8   7   6       30.31       26.10      2.43 o
  -6   8   6       77.45       73.67      3.24 o
  -5   8   6        5.88        5.64      0.61 o
  -4   8   6       91.45      101.88      2.95 o
  -3   8   6        7.86        7.61      0.64 o
  -2   8   6        1.17        0.48      0.26 o
  -1   8   6        1.34        1.30      0.45 o
   0   8   6       24.83       23.33      1.86 o
   1   8   6       12.23       12.17      1.33 o
   2   8   6      240.22      237.75      4.11 o
   3   8   6      103.16      100.96      6.02 o
   4   8   6        0.35        0.43      0.28 o
   5   8   6        2.45        2.70      0.46 o
   6   8   6        9.43       10.74      0.71 o
   7   8   6      132.85      136.80      4.99 o
   8   8   6       12.97        9.73      1.81 o
  -5   9   6       77.60       63.78      2.92 o
  -4   9   6        0.66        0.29      0.40 o
  -3   9   6        6.07        7.18      0.56 o
  -2   9   6       15.25       15.53      0.82 o
  -1   9   6       12.99       12.23      0.68 o
   0   9   6       49.31       46.22      1.49 o
   1   9   6       11.98        8.30      0.49 o
   2   9   6       14.31       16.48      1.08 o
   3   9   6      209.77      210.66     10.33 o
   4   9   6      103.49      103.12      2.88 o
   5   9   6       96.68       90.57      4.99 o
   6   9   6       79.92       79.81      5.99 o
   7   9   6       35.03       31.80      1.90 o
  -4  10   6        4.05        3.75      0.57 o
  -3  10   6      114.03      113.64      4.29 o
  -2  10   6        1.55        1.48      0.37 o
  -1  10   6      191.81      195.96      5.46 o
   0  10   6      178.72      185.03      4.81 o
   1  10   6       87.63       75.04      2.11 o
   2  10   6      263.10      266.92      5.67 o
   3  10   6       12.59       13.24      1.36 o
   4  10   6      185.80      194.06      9.93 o
   5  10   6       10.79        9.57      0.66 o
   6  10   6      218.93      237.11     13.13 o
  -3  11   6        6.72        7.61      1.08 o
  -2  11   6        6.30       10.54      1.46 o
  -1  11   6        0.03        0.78      0.63 o
   0  11   6        8.86        6.80      0.95 o
   1  11   6        4.62        4.78      0.83 o
   2  11   6        4.80        5.53      0.85 o
   3  11   6      138.50      165.84      7.06 o
   4  11   6       82.57       83.49      4.34 o
   5  11   6       15.15       14.96      1.51 o
   6  11   6       21.55       30.46      2.35 o
  -2  12   6        1.80        1.67      1.01 o
  -1  12   6       41.13       53.26      3.20 o
   0  12   6       17.82       20.76      1.83 o
   1  12   6        0.78       -0.60      0.58 o
   2  12   6       25.57       24.71      1.70 o
   3  12   6        4.21        7.15      1.30 o
   4  12   6       23.18       21.60      1.81 o
   5  12   6       26.20       29.06      2.04 o
   0  13   6        7.00        9.61      1.28 o
   1  13   6        9.98       11.23      1.27 o
   2  13   6        5.43        3.23      0.81 o
   3  13   6       46.75       50.88      3.48 o
  -1 -11   7       36.85       29.46      2.05 o
   0 -11   7        2.37        3.59      0.67 o
   1 -11   7        3.75        8.95      1.13 o
   2 -11   7        0.96        0.48      0.52 o
  -3 -10   7        0.60        0.45      0.41 o
  -2 -10   7        2.59        5.19      0.67 o
  -1 -10   7        2.06        3.97      0.75 o
   0 -10   7        6.69        6.80      0.60 o
   1 -10   7       17.65       20.32      1.04 o
   2 -10   7       26.46       25.56      1.23 o
   3 -10   7      188.83      187.69      6.51 o
   4 -10   7        2.63        2.23      0.53 o
  -4  -9   7       34.71       31.68      2.33 o
  -3  -9   7       23.58       24.41      1.63 o
  -2  -9   7       15.70       16.02      0.73 o
  -1  -9   7      124.30      119.43      3.46 o
   0  -9   7       15.61       18.29      0.83 o
   1  -9   7       19.02       21.43      0.96 o
   2  -9   7       22.48       22.46      1.04 o
   3  -9   7       43.07       42.88      1.67 o
   4  -9   7       21.48       24.77      1.21 o
   5  -9   7        7.49        9.43      0.71 o
  -5  -8   7       19.79       20.54      1.77 o
  -4  -8   7        6.77        6.76      0.82 o
  -3  -8   7       23.19       22.17      1.49 o
  -2  -8   7        0.05       -0.50      0.33 o
  -1  -8   7       16.46       17.31      0.76 o
   0  -8   7       39.20       41.93      1.34 o
   1  -8   7        0.54        1.34      0.48 o
   2  -8   7       94.89       85.85      3.73 o
   3  -8   7        2.56        2.97      0.52 o
   4  -8   7        8.70       11.23      0.98 o
   5  -8   7        5.23        6.70      0.63 o
   6  -8   7        1.12        0.67      0.41 o
  -6  -7   7        1.67        2.30      0.78 o
  -5  -7   7        9.50        8.59      1.14 o
  -4  -7   7        4.46        3.52      0.89 o
  -3  -7   7       28.68       31.34      1.57 o
  -2  -7   7       26.90       22.44      0.91 o
  -1  -7   7      227.97      226.36      5.94 o
   0  -7   7       29.24       32.05      1.17 o
   1  -7   7      218.51      237.18     13.11 o
   2  -7   7       26.92       24.71      0.97 o
   3  -7   7       94.00      100.91      2.94 o
   4  -7   7       16.47       20.05      1.47 o
   5  -7   7        0.29        1.11      0.49 o
   6  -7   7        0.04        1.07      0.52 o
  -6  -6   7       48.54       53.35      3.38 o
  -5  -6   7        0.82        1.35      1.89 o
  -4  -6   7       42.86       42.92      2.61 o
  -3  -6   7       11.00       10.47      1.60 o
  -2  -6   7       50.38       55.86      4.37 o
  -1  -6   7      117.23      130.21      7.73 o
   0  -6   7       15.73       15.16      2.37 o
   1  -6   7      159.40      161.89      4.26 o
   2  -6   7       28.46       24.84      3.12 o
   3  -6   7       50.08       50.89      1.60 o
   4  -6   7        1.90        2.01      0.76 o
   5  -6   7      113.18      103.33      3.47 o
   6  -6   7       59.87       57.02      2.25 o
   7  -6   7       17.13       18.65      1.58 o
  -6  -5   7       62.45       56.89      6.70 o
  -5  -5   7       81.79       77.87      2.69 o
  -4  -5   7        0.09        0.86      0.67 o
  -3  -5   7      176.92      164.28      5.81 o
  -2  -5   7       43.78       47.37      3.07 o
  -1  -5   7       30.63       27.06      0.80 o
   0  -5   7       14.17       20.50      1.10 o
   1  -5   7        9.49        8.68      2.08 o
   2  -5   7      144.74      146.62      8.80 o
   3  -5   7       15.48       13.87      1.32 o
   4  -5   7      253.89      275.59      6.93 o
   5  -5   7       17.00       15.04      0.95 o
   6  -5   7       71.43       77.66      6.13 o
   7  -5   7        0.92       -0.16      0.85 o
  -7  -4   7       13.31        7.80      1.19 o
  -6  -4   7        7.77        4.86      0.94 o
  -5  -4   7      141.63      141.70     11.50 o
  -4  -4   7       19.32       20.25      1.04 o
  -3  -4   7       90.73       99.50      2.84 o
  -2  -4   7      193.83      197.32      7.96 o
  -1  -4   7        7.44        6.64      0.36 o
   0  -4   7      117.11      114.32      5.74 o
   1  -4   7       45.06       34.62      3.80 o
   2  -4   7       93.53       68.64      1.57 o
   3  -4   7      172.30      157.40      4.00 o
   4  -4   7      187.12      180.80      6.89 o
   5  -4   7      264.49      262.35      8.39 o
   6  -4   7        4.44        4.24      0.81 o
   7  -4   7       56.95       59.03      4.56 o
   8  -4   7       14.79       13.13      1.04 o
  -7  -3   7        7.46        7.42      0.97 o
  -6  -3   7       67.32       67.66      6.06 o
  -5  -3   7        1.07        0.75      0.48 o
  -4  -3   7        8.96        7.45      0.74 o
  -3  -3   7       31.78       30.69      1.22 o
  -2  -3   7      177.24      179.96      4.56 o
  -1  -3   7        0.27        0.47      0.30 o
   0  -3   7       26.57       27.28      1.88 o
   1  -3   7        0.21        0.25      0.39 o
   2  -3   7      147.18      139.24      2.79 o
   3  -3   7        8.76       12.12      0.68 o
   4  -3   7      269.17      273.98      6.70 o
   5  -3   7        1.76        0.59      0.57 o
   6  -3   7      105.18      104.08      3.07 o
   7  -3   7       15.37       16.49      1.08 o
   8  -3   7       12.26       15.12      1.15 o
  -7  -2   7        1.88        3.57      3.18 o
  -6  -2   7        0.07        0.26      0.63 o
  -5  -2   7       48.61       50.97      4.60 o
  -4  -2   7      117.80      131.39      3.70 o
  -3  -2   7       37.55       37.76      2.95 o
  -2  -2   7       12.99       13.72      0.68 o
  -1  -2   7        0.43        0.25      0.16 o
   0  -2   7      144.85      151.42      3.02 o
   1  -2   7      144.64      168.05      4.13 o
   2  -2   7        1.41        1.74      0.78 o
   3  -2   7      255.38      250.04      6.20 o
   4  -2   7       12.58       10.06      0.64 o
   5  -2   7       97.00       98.75      2.73 o
   6  -2   7        0.97        0.26      0.37 o
   7  -2   7       12.25       12.26      2.39 o
   8  -2   7       12.57       17.01      1.16 o
  -7  -1   7        1.09        0.81      0.51 o
  -6  -1   7      200.30      190.15      5.27 o
  -5  -1   7        2.15        4.45      0.79 o
  -4  -1   7      283.85      281.07     16.77 o
  -3  -1   7        0.17       -0.42      0.57 o
  -2  -1   7       59.57       53.77      4.95 o
  -1  -1   7       52.01       52.01      1.61 o
   0  -1   7       91.66       93.52      2.62 o
   1  -1   7       28.48       39.95      2.78 o
   2  -1   7      232.96      227.60      3.83 o
   3  -1   7      100.06       81.63      4.90 o
   4  -1   7      574.56      600.78     14.14 o
   5  -1   7       56.34       55.69      1.55 o
   6  -1   7      223.89      232.46      8.27 o
   7  -1   7       55.35       53.06      1.98 o
   8  -1   7       15.40       15.70      2.83 o
   9  -1   7       25.37       29.69      1.71 o
  -7   0   7      122.39      125.98      5.40 o
  -6   0   7       10.30       10.89      0.85 o
  -5   0   7      212.99      201.72      5.63 o
  -4   0   7        5.19        4.41      0.56 o
  -3   0   7      163.35      171.88      4.51 o
  -2   0   7        0.38        0.89      0.48 o
  -1   0   7      566.65      600.98     14.03 o
   0   0   7      470.97      466.88     10.89 o
   1   0   7       62.60       64.89      2.06 o
   2   0   7       24.50       22.92      0.64 o
   3   0   7       10.34        8.70      0.36 o
   4   0   7        8.61        6.98      0.37 o
   5   0   7       14.30       15.85      0.82 o
   6   0   7       16.71       13.33      0.87 o
   7   0   7       13.03       10.37      1.70 o
   8   0   7        6.44       10.24      0.95 o
   9   0   7        7.47        9.94      1.02 o
  -7   1   7       64.34       71.93      7.97 o
  -6   1   7       40.04       31.66      1.52 o
  -5   1   7        3.13        2.71      1.89 o
  -4   1   7       83.05       86.84      3.92 o
  -3   1   7       42.13       43.03      2.91 o
  -2   1   7       76.47       77.98      2.31 o
  -1   1   7       92.19       97.04      5.22 o
   0   1   7      103.39      104.19      2.73 o
   1   1   7      107.35      105.73      2.66 o
   2   1   7      177.91      166.88      2.84 o
   3   1   7      112.58      104.71      3.16 o
   4   1   7      869.00      866.40     16.38 o
   5   1   7       26.65       24.02      2.09 o
   6   1   7      286.40      295.48      7.33 o
   7   1   7       29.04       20.72      1.75 o
   8   1   7      167.76      164.01      5.22 o
   9   1   7        0.13       -0.63      0.69 o
  -7   2   7       12.01        7.83      2.24 o
  -6   2   7        3.30        1.82      0.60 o
  -5   2   7        0.03        0.86      0.78 o
  -4   2   7       40.16       46.88      1.62 o
  -3   2   7      100.34       99.81      2.83 o
  -2   2   7      156.35      149.55      7.08 o
  -1   2   7        8.94       11.20      0.69 o
   0   2   7      480.54      496.17     11.60 o
   1   2   7      508.39      482.30      9.80 o
   2   2   7       11.02       11.58      0.38 o
   3   2   7       47.23       45.31      1.10 o
   4   2   7       10.05       11.57      0.52 o
   5   2   7      336.03      351.48      6.89 o
   6   2   7      146.99      154.37      5.48 o
   7   2   7      162.01      154.65      6.66 o
   8   2   7       35.71       30.80      2.23 o
   9   2   7       66.33       62.86      4.62 o
  -7   3   7        0.61        1.72      0.54 o
  -6   3   7        0.09        0.27      1.47 o
  -5   3   7       21.02       19.61      1.08 o
  -4   3   7        2.76        3.54      0.91 o
  -3   3   7      447.02      436.57     13.37 o
  -2   3   7        0.51        0.41      0.70 o
  -1   3   7      209.91      206.29      5.07 o
   0   3   7        1.25        1.35      0.56 o
   1   3   7      307.52      304.96      5.86 o
   2   3   7       20.67       19.57      0.55 o
   3   3   7       44.77       46.72      3.04 o
   4   3   7       72.69       78.72      1.50 o
   5   3   7       82.17       80.75      6.43 o
   6   3   7       46.25       47.67      4.75 o
   7   3   7      129.47      138.44      5.77 o
   8   3   7       20.24       19.07      1.29 o
   9   3   7       76.54       76.94      9.71 o
  -7   4   7        0.54        0.49      0.44 o
  -6   4   7       10.10       10.59      2.76 o
  -5   4   7       48.95       49.25      1.80 o
  -4   4   7      245.32      256.49      6.41 o
  -3   4   7        0.53       -0.31      0.67 o
  -2   4   7      192.77      189.42      4.91 o
  -1   4   7        0.00        1.76      0.44 o
   0   4   7      725.60      699.96     11.56 o
   1   4   7      109.75      101.30      1.91 o
   2   4   7      121.39      116.60      2.43 o
   3   4   7      377.41      355.17      5.40 o
   4   4   7       82.53       76.06      2.79 o
   5   4   7      464.61      444.87      8.41 o
   6   4   7       90.64       87.60      2.27 o
   7   4   7       75.34       78.98      2.05 o
   8   4   7        0.41        0.15      0.48 o
   9   4   7       40.40       37.99      2.01 o
  -6   5   7        6.05        7.71      0.78 o
  -5   5   7       12.89        7.91      0.68 o
  -4   5   7       65.44       64.67      2.21 o
  -3   5   7       83.31       87.06      2.02 o
  -2   5   7       10.78        9.80      0.54 o
  -1   5   7       66.81       88.90      1.98 o
   0   5   7       15.50       14.11      0.46 o
   1   5   7       79.57       89.49      1.71 o
   2   5   7      168.39      146.81      2.68 o
   3   5   7       12.90       18.74      0.76 o
   4   5   7        0.36       -0.37      0.28 o
   5   5   7       61.88       62.32      6.01 o
   6   5   7       37.03       41.22      1.24 o
   7   5   7        0.04       -0.24      0.32 o
   8   5   7       16.31       23.10      2.66 o
  -6   6   7       52.20       50.02      2.41 o
  -5   6   7       64.93       59.55      6.18 o
  -4   6   7        1.46        1.73      0.37 o
  -3   6   7        3.29        5.51      0.59 o
  -2   6   7      155.65      151.64      3.36 o
  -1   6   7       35.51       19.47      0.61 o
   0   6   7        1.97        0.29      0.15 o
   1   6   7      297.41      259.77      4.42 o
   2   6   7        6.97        3.75      0.31 o
   3   6   7      527.58      498.29     14.29 o
   4   6   7       18.13       18.87      0.67 o
   5   6   7      351.29      325.76      6.55 o
   6   6   7      119.22      109.75      3.53 o
   7   6   7       16.32       15.86      2.17 o
   8   6   7       42.21       36.62      3.82 o
  -6   7   7        3.44        0.15      0.45 o
  -5   7   7        0.27        0.71      0.41 o
  -4   7   7       25.76       33.28      1.48 o
  -3   7   7       66.59       66.87      1.81 o
  -2   7   7      135.30      131.99      2.87 o
  -1   7   7       75.49       81.13      4.37 o
   0   7   7      114.14      111.49      2.50 o
   1   7   7       87.42       98.09      2.19 o
   2   7   7      508.42      494.63      9.42 o
   3   7   7        2.60        3.98      0.91 o
   4   7   7       39.05       43.40      2.76 o
   5   7   7        0.04       -0.36      0.24 o
   6   7   7       74.44       75.64      3.20 o
   7   7   7       87.14       80.14      3.01 o
   8   7   7        1.82       -0.40      0.89 o
  -5   8   7       28.24       24.59      1.39 o
  -4   8   7        1.68       -0.07      0.37 o
  -3   8   7       17.91       20.98      0.95 o
  -2   8   7       16.12       17.46      0.82 o
  -1   8   7        4.50        1.86      1.01 o
   0   8   7        1.81        1.27      0.61 o
   1   8   7      108.95      117.99      9.28 o
   2   8   7        0.37        0.61      0.20 o
   3   8   7       49.96       47.68      1.13 o
   4   8   7       41.66       46.73      3.41 o
   5   8   7       87.02       82.07      2.46 o
   6   8   7       78.37       88.17      2.71 o
   7   8   7        3.95        4.64      1.60 o
  -5   9   7        0.36        1.15      0.45 o
  -4   9   7       26.36       26.56      1.38 o
  -3   9   7       41.53       44.98      1.63 o
  -2   9   7        2.22        0.93      0.33 o
   0   9   7       20.47       23.10      1.05 o
   1   9   7      256.91      258.82      6.66 o
   2   9   7       84.65       80.38      1.86 o
   3   9   7        0.28       -0.25      0.39 o
   4   9   7       28.81       29.25      1.61 o
   5   9   7        0.76        2.93      0.67 o
   6   9   7       31.97       23.57      1.28 o
   7   9   7       25.85       24.14      2.47 o
  -4  10   7        3.28        0.89      0.37 o
  -2  10   7      215.31      224.01      6.56 o
  -1  10   7       28.74       27.70      1.09 o
   0  10   7        9.88       10.98      0.69 o
   1  10   7       19.43       19.03      0.80 o
   2  10   7        6.60        8.38      0.50 o
   3  10   7       23.99       26.58      4.70 o
   4  10   7        0.01       -0.17      0.22 o
   5  10   7       36.34       38.09      1.67 o
   6  10   7       11.06       11.49      0.89 o
  -3  11   7       74.26       84.72      5.05 o
  -2  11   7       12.31       11.06      1.30 o
  -1  11   7       38.54       39.29      2.75 o
   0  11   7       11.02        6.67      1.07 o
   1  11   7      156.93      164.43      6.87 o
   2  11   7       40.46       44.57      2.40 o
   3  11   7       10.01       10.35      1.25 o
   4  11   7       11.59       10.15      1.24 o
   5  11   7        0.01       -0.29      0.67 o
  -2  12   7      148.50      139.08      7.61 o
  -1  12   7       54.03       51.93      3.34 o
   0  12   7       20.46       26.12      2.06 o
   1  12   7        6.65        4.40      0.99 o
   2  12   7       12.88       12.82      2.79 o
   3  12   7      111.61      122.65      6.61 o
   4  12   7        2.81        3.85      0.88 o
   1  13   7        3.13        2.68      1.47 o
  -2 -10   8       64.80       63.78      3.89 o
  -1 -10   8       79.97       69.44      2.84 o
   0 -10   8        1.83        1.64      0.48 o
   1 -10   8       66.28       64.95      2.75 o
   2 -10   8        7.36        7.68      0.64 o
  -3  -9   8       11.69       10.54      1.15 o
  -2  -9   8       12.01       14.08      1.10 o
  -1  -9   8        0.00        0.22      0.26 o
   0  -9   8       25.54       23.28      1.06 o
   1  -9   8        4.05        6.06      0.60 o
   2  -9   8       28.14       29.06      1.38 o
   3  -9   8        4.40        3.59      0.55 o
   4  -9   8       61.99       69.95      2.85 o
  -4  -8   8        0.16       -0.29      0.44 o
  -3  -8   8       43.01       37.55      2.39 o
  -2  -8   8        2.79        2.75      0.67 o
  -1  -8   8       29.11       29.13      1.18 o
   0  -8   8       28.26       31.48      1.71 o
   1  -8   8       27.84       32.02      1.72 o
   2  -8   8       97.01      104.24      4.23 o
   3  -8   8       49.37       50.71      2.69 o
   4  -8   8       99.18      103.00      5.19 o
   5  -8   8        0.24       -0.61      0.41 o
  -5  -7   8       19.06       26.43      2.07 o
  -4  -7   8       61.51       63.49      3.98 o
  -3  -7   8        0.01        0.26      0.63 o
  -2  -7   8       88.20       80.73      2.74 o
  -1  -7   8        3.00        1.26      1.85 o
   0  -7   8      203.94      213.18      5.55 o
   1  -7   8       23.34       26.11      2.81 o
   2  -7   8      109.52      104.18      3.10 o
   3  -7   8        0.83       -0.11      0.41 o
   4  -7   8       48.99       50.02      2.41 o
   5  -7   8       65.60       74.51      4.31 o
   6  -7   8        2.18        4.78      0.93 o
  -5  -6   8        0.04        0.15      0.59 o
  -4  -6   8       12.51       13.28      0.86 o
  -3  -6   8       17.35       20.50      1.05 o
  -2  -6   8        0.30        0.68      0.48 o
  -1  -6   8       94.74       93.33      5.68 o
   0  -6   8        1.73        1.09      0.34 o
   1  -6   8       76.03       81.82      2.30 o
   2  -6   8        1.46        2.15      0.43 o
   3  -6   8       56.51       52.23      1.84 o
   4  -6   8      102.81       93.26      2.90 o
   5  -6   8       11.04       11.03      1.72 o
   6  -6   8       17.79       23.10      1.87 o
   7  -6   8       14.29       22.58      1.91 o
  -6  -5   8        4.97        3.34      2.30 o
  -5  -5   8        0.15       -0.30      0.78 o
  -4  -5   8        0.08       -0.48      0.33 o
  -3  -5   8        0.64        0.25      0.46 o
  -2  -5   8       34.00       39.74      2.35 o
  -1  -5   8       75.36       80.19      3.38 o
   0  -5   8      288.17      294.98     11.30 o
   1  -5   8       66.13       67.43      2.09 o
   2  -5   8       24.51       27.85      1.13 o
   3  -5   8        0.37        2.53      1.08 o
   4  -5   8       58.63       58.28      1.83 o
   5  -5   8       77.00       73.72      2.56 o
   6  -5   8        0.09        0.11      0.46 o
   7  -5   8       55.02       53.82      2.40 o
  -6  -4   8        1.35        2.30      0.52 o
  -5  -4   8        0.46        0.20      0.44 o
  -4  -4   8        0.85       -0.02      0.65 o
  -3  -4   8      105.41      105.90      6.45 o
  -2  -4   8       36.07       36.98      1.39 o
  -1  -4   8        2.84        3.41      0.53 o
   0  -4   8       12.86       14.78      0.82 o
   1  -4   8       72.13       58.81      1.48 o
   2  -4   8       18.03       16.22      2.20 o
   3  -4   8       43.16       36.48      1.91 o
   4  -4   8      171.04      181.60      4.76 o
   5  -4   8        2.90        2.55      0.48 o
   6  -4   8        3.91        2.36      1.02 o
   7  -4   8        1.43        1.41      2.54 o
  -6  -3   8        0.43        2.10      0.60 o
  -5  -3   8       40.81       36.46      1.59 o
  -3  -3   8      197.42      197.38      5.02 o
  -2  -3   8       31.54       30.29      1.18 o
  -1  -3   8      165.55      137.91      3.01 o
   0  -3   8      289.57      269.87      5.21 o
   1  -3   8       29.73       39.48      4.20 o
   2  -3   8        2.34        0.77      0.35 o
   3  -3   8        6.86       30.77      5.82 o
   4  -3   8      153.17      149.12      7.29 o
   5  -3   8       63.61       71.03      2.21 o
   6  -3   8        0.24        0.35      0.56 o
   7  -3   8        4.85        9.06      0.91 o
   8  -3   8        0.29        1.36      0.55 o
  -6  -2   8       54.15       51.93      2.45 o
  -5  -2   8       47.99       50.96      3.18 o
  -4  -2   8       89.01       87.81      4.00 o
  -3  -2   8      212.75      226.42      9.43 o
  -2  -2   8       44.47       30.84      1.21 o
  -1  -2   8       92.57       89.16      2.08 o
   0  -2   8       41.37       35.14      3.89 o
   1  -2   8      228.62      212.54     13.29 o
   2  -2   8       62.17       62.92      1.55 o
   3  -2   8       91.93       92.99      2.66 o
   4  -2   8       56.16       53.84      1.77 o
   5  -2   8       17.60       16.11      1.00 o
   6  -2   8       58.81       55.71      4.55 o
   7  -2   8        0.07        0.63      0.45 o
   8  -2   8        0.08        0.00      0.37 o
  -7  -1   8       47.74       46.24      2.20 o
  -6  -1   8       15.83       21.28      1.23 o
  -5  -1   8       94.02       95.31      3.02 o
  -4  -1   8        1.42        1.11      1.17 o
  -3  -1   8      169.78      166.44      6.84 o
  -2  -1   8        0.18       -0.72      0.92 o
  -1  -1   8       27.55       23.85      1.47 o
   0  -1   8       52.78       48.92      2.90 o
   1  -1   8       23.47       23.67      0.98 o
   2  -1   8        7.19        4.82      0.19 o
   3  -1   8      129.51      127.86      2.65 o
   4  -1   8        8.19        5.65      0.60 o
   5  -1   8      267.63      271.36      7.02 o
   6  -1   8       61.14       61.55      3.64 o
   7  -1   8       13.28       15.69      4.10 o
   8  -1   8       10.16        9.02      0.81 o
  -7   0   8       37.77       34.23      4.42 o
  -6   0   8        6.50        6.52      0.78 o
  -5   0   8       37.06       34.44      1.51 o
  -4   0   8       94.53       91.01      2.88 o
  -3   0   8        7.40        4.38      0.57 o
  -2   0   8       66.26       70.17      2.06 o
  -1   0   8      110.97      121.53      2.66 o
   0   0   8      119.80      119.98      3.21 o
   1   0   8       84.51       87.08      9.71 o
   2   0   8       15.95       10.25      0.46 o
   3   0   8       18.49       16.48      0.90 o
   4   0   8      206.31      193.98      4.08 o
   5   0   8       49.79       44.30      5.27 o
   6   0   8        3.94        6.59      1.16 o
   7   0   8       48.77       53.03      4.25 o
   8   0   8       13.84       11.13      3.75 o
  -7   1   8        0.64        3.17      1.60 o
  -6   1   8        1.28        0.74      0.84 o
  -5   1   8        3.05        2.55      0.58 o
  -4   1   8      110.70      109.86      3.07 o
  -3   1   8      208.34      240.82      6.15 o
  -2   1   8      329.23      368.09      8.76 o
  -1   1   8      148.94      150.66      4.01 o
   0   1   8      674.23      651.77     15.06 o
   1   1   8      316.61      330.64     19.96 o
   2   1   8      906.59      860.51     13.65 o
   3   1   8      331.74      314.86      7.75 o
   4   1   8       31.77       37.20      2.56 o
   5   1   8      169.74      174.10      4.50 o
   6   1   8        0.89        2.19      0.62 o
   7   1   8        0.84        1.47      0.66 o
   8   1   8        0.01       -0.46      0.42 o
  -7   2   8        1.24        0.51      1.34 o
  -6   2   8       15.13       14.74      2.65 o
  -5   2   8       54.93       58.26      2.20 o
  -4   2   8       12.46       11.90      0.84 o
  -3   2   8      563.49      600.32     14.45 o
  -2   2   8        5.41        5.33      1.39 o
  -1   2   8     1708.22     1751.49     39.47 o
   0   2   8        0.70        4.40      1.94 o
   1   2   8     1835.67     1809.75     32.69 o
   2   2   8       16.86       16.91      2.06 o
   3   2   8      767.85      788.76     15.45 o
   4   2   8       10.06        9.30      1.06 o
   5   2   8      575.30      617.23     11.70 o
   6   2   8       26.92       25.88      0.89 o
   7   2   8        3.54        5.07      1.19 o
   8   2   8        1.76        0.85      0.74 o
  -6   3   8        5.34        6.14      1.55 o
  -5   3   8       28.69       31.96      1.33 o
  -4   3   8       49.04       52.69      2.57 o
  -3   3   8        5.48        4.81      0.91 o
  -2   3   8      213.73      207.28      5.27 o
  -1   3   8       11.69        9.90      0.72 o
   0   3   8      361.04      374.86     16.87 o
   1   3   8       40.23       35.17      1.05 o
   2   3   8      203.77      195.37      3.87 o
   3   3   8      184.77      176.19      3.09 o
   4   3   8       13.50       11.92      0.55 o
   5   3   8      115.01      120.54      2.65 o
   6   3   8        2.79        1.56      0.41 o
   7   3   8       78.82       76.24      2.12 o
   8   3   8        4.43        8.41      3.12 o
  -6   4   8       33.06       26.17      1.56 o
  -5   4   8        1.17        1.14      1.94 o
  -4   4   8       43.75       49.16      2.89 o
  -3   4   8      101.06       96.84      5.82 o
  -2   4   8       60.22       56.03      3.06 o
  -1   4   8       42.01       45.42      1.26 o
   0   4   8        3.52        1.93      0.30 o
   1   4   8      236.30      230.89     10.20 o
   2   4   8      161.31      157.22      5.55 o
   3   4   8        5.81        3.96      0.56 o
   4   4   8      214.97      208.65      4.91 o
   5   4   8        1.37        1.27      0.31 o
   6   4   8      153.52      148.45      6.74 o
   7   4   8       13.86       12.15      1.52 o
   8   4   8       20.65       15.82      1.51 o
  -6   5   8        9.53        5.81      0.68 o
  -5   5   8       25.76       26.15      1.32 o
  -4   5   8        0.52       -0.98      0.65 o
  -3   5   8       32.80       34.26      2.85 o
  -2   5   8        0.21       -0.08      0.43 o
  -1   5   8       48.62       42.80      1.13 o
   0   5   8        0.34       -0.05      0.20 o
   1   5   8       36.36       31.13      1.23 o
   2   5   8        0.55        1.28      0.74 o
   3   5   8      100.53      105.36      3.00 o
   4   5   8       54.40       49.13      1.28 o
   5   5   8       31.39       28.62      3.28 o
   6   5   8        0.08        0.19      0.32 o
   7   5   8        0.56        1.37      0.45 o
   8   5   8        4.21        3.83      0.87 o
  -6   6   8       19.05       17.01      1.21 o
  -5   6   8        4.66        4.61      0.93 o
  -4   6   8        1.06        1.79      0.91 o
  -3   6   8       17.61       20.71      1.48 o
  -2   6   8       43.60       32.49      1.07 o
  -1   6   8      103.51       98.08      2.34 o
   0   6   8      279.65      242.99      4.99 o
   1   6   8      323.11      294.42      5.22 o
   2   6   8     1364.30     1308.43     24.13 o
   3   6   8      100.97       93.28      1.83 o
   4   6   8      594.07      567.46     10.84 o
   5   6   8       12.91       17.65      1.28 o
   6   6   8      290.32      294.98      6.23 o
   7   6   8        0.88        0.76      0.79 o
   8   6   8       47.90       44.92      7.73 o
  -5   7   8       12.54       13.63      1.08 o
  -4   7   8       31.84       36.22      1.54 o
  -3   7   8        7.82        8.49      1.47 o
  -2   7   8       68.23       61.47      3.50 o
  -1   7   8       88.63       76.02      2.51 o
   0   7   8      103.10       82.74      2.31 o
   1   7   8       81.51       66.69      2.00 o
   2   7   8      218.50      203.29      4.24 o
   3   7   8       98.81       92.88      1.83 o
   4   7   8      148.64      135.07      6.81 o
   5   7   8       94.55       90.21      2.73 o
   6   7   8       18.62       16.81      1.01 o
   7   7   8        4.13        1.19      0.53 o
   8   7   8        2.61        4.52      2.27 o
  -5   8   8        1.86        1.93      0.52 o
  -4   8   8       63.63       62.91      2.51 o
  -3   8   8        6.34        7.68      0.68 o
  -2   8   8        1.55        4.09      0.52 o
  -1   8   8        6.99        6.00      0.60 o
   0   8   8        2.65        1.34      0.34 o
   1   8   8        1.88        1.37      0.33 o
   2   8   8      190.98      179.93      3.78 o
   3   8   8       10.05       10.21      0.52 o
   4   8   8      101.80       90.48      5.05 o
   5   8   8       32.16       32.14      1.32 o
   6   8   8       80.46       74.78      4.01 o
   7   8   8       63.05       68.14      6.70 o
  -4   9   8        3.39        3.59      0.55 o
  -3   9   8        3.65        4.49      0.67 o
  -2   9   8       41.10       45.72      1.73 o
  -1   9   8       10.64        8.76      0.61 o
   0   9   8       29.76       30.46      1.21 o
   1   9   8       16.91       14.92      0.80 o
   2   9   8       18.27       20.74      0.87 o
   3   9   8       19.46       19.72      0.75 o
   4   9   8       20.80       22.62      3.45 o
   5   9   8       34.96       39.25      1.50 o
   6   9   8        9.92        9.21      1.31 o
   7   9   8       21.03       20.65      1.27 o
  -3  10   8       65.12       66.63      2.78 o
  -2  10   8        0.29        0.74      0.37 o
  -1  10   8        8.49       11.80      0.75 o
   0  10   8        0.03        0.37      0.30 o
   1  10   8        1.46        1.96      0.34 o
   2  10   8        2.02        2.73      0.98 o
   3  10   8       21.68       22.04      3.10 o
   4  10   8       61.30       67.99      2.57 o
   5  10   8       42.98       53.90      8.86 o
   6  10   8       16.29       17.81      1.13 o
  -2  11   8      179.65      202.15      9.87 o
  -1  11   8      130.00      139.95      7.21 o
   0  11   8      203.43      205.28     10.47 o
   1  11   8        9.71       14.68      1.35 o
   2  11   8       28.90       30.61      1.55 o
   3  11   8        0.04        1.15      0.81 o
   4  11   8        0.00       -0.37      0.71 o
  -1  12   8        2.83        1.78      0.75 o
   0  12   8        2.09        0.48      0.89 o
   1  12   8       13.88       15.99      2.98 o
   2  12   8        2.78        2.51      1.00 o
   3  12   8        0.94        0.26      0.63 o
   0 -10   9        8.33        6.45      0.59 o
   1 -10   9        0.03        0.00      0.37 o
  -2  -9   9       22.98       25.63      1.79 o
  -1  -9   9        1.85        0.89      0.63 o
   0  -9   9        8.65        8.51      0.75 o
   1  -9   9        1.68        0.33      0.37 o
   2  -9   9       25.00       27.00      1.39 o
   3  -9   9       63.51       56.23      3.20 o
  -3  -8   9        9.75        8.06      1.04 o
  -2  -8   9       53.29       59.48      3.57 o
  -1  -8   9        1.36        0.71      0.45 o
   0  -8   9      258.29      256.67      9.56 o
   1  -8   9       58.43       53.17      2.84 o
   2  -8   9      145.71      168.36      8.22 o
   3  -8   9       23.83       30.86      2.03 o
   4  -8   9      108.64      116.13      5.91 o
   5  -8   9       21.27       23.99      1.91 o
  -4  -7   9        1.68        0.78      0.82 o
  -3  -7   9        1.47        2.30      0.70 o
  -2  -7   9        3.97        5.16      0.86 o
  -1  -7   9      104.71      111.32      4.88 o
   0  -7   9        8.53        7.55      0.91 o
   1  -7   9      122.39      134.95      5.09 o
   2  -7   9       22.68       27.89      1.61 o
   3  -7   9      313.52      370.31     13.60 o
   4  -7   9        6.17        8.27      1.02 o
   5  -7   9       23.94       23.04      1.70 o
  -5  -6   9       36.92       38.08      2.71 o
  -4  -6   9        8.28       11.60      1.41 o
  -3  -6   9        3.40        4.80      1.83 o
  -2  -6   9        0.22        0.36      0.48 o
  -1  -6   9       10.52        8.56      0.94 o
   0  -6   9       44.09       48.42      5.72 o
   1  -6   9       61.68       56.63      1.96 o
   2  -6   9       26.20       28.46      1.18 o
   3  -6   9       22.90       21.92      1.71 o
   4  -6   9       19.25       18.49      1.28 o
   5  -6   9       80.14       86.87      4.77 o
   6  -6   9        1.26        2.66      0.70 o
  -5  -5   9        3.41        4.01      1.05 o
  -4  -5   9       15.57       17.78      1.26 o
  -3  -5   9        8.85       11.35      1.96 o
  -2  -5   9       45.68       46.06      7.81 o
  -1  -5   9      102.07      112.85      4.59 o
   0  -5   9        8.09        7.43      1.66 o
   1  -5   9       22.32       26.67      1.11 o
   2  -5   9        0.78        3.40      0.72 o
   3  -5   9       60.34       59.64      3.62 o
   4  -5   9      157.11      161.80      9.15 o
   5  -5   9        6.15        7.06      0.71 o
   6  -5   9       82.27       86.58      3.29 o
   7  -5   9        0.28       -0.05      0.55 o
  -5  -4   9       33.44       29.92      6.37 o
  -4  -4   9       44.67       43.56      8.55 o
  -3  -4   9        8.36        9.01      2.41 o
  -2  -4   9        1.81        2.30      1.35 o
  -1  -4   9       72.48       71.49      2.26 o
   0  -4   9       47.91       43.32      3.94 o
   1  -4   9       49.05       49.72      1.66 o
   2  -4   9        0.28        0.04      0.35 o
   3  -4   9       99.13       98.07      2.95 o
   4  -4   9        0.53       -0.59      0.39 o
   5  -4   9      127.15      143.49      6.86 o
   6  -4   9       24.17       27.33      2.83 o
   7  -4   9       16.01       13.00      1.03 o
  -6  -3   9       51.63       48.01      8.13 o
  -5  -3   9        7.52        8.06      1.37 o
  -4  -3   9      379.39      375.19      9.93 o
  -3  -3   9       55.68       58.73      2.11 o
  -2  -3   9      587.59      588.14     11.53 o
  -1  -3   9       50.33       55.45      7.49 o
   0  -3   9      158.67      118.68      3.33 o
   1  -3   9        5.06        9.31      0.59 o
   2  -3   9      109.93       73.40      2.28 o
   3  -3   9       19.01       20.35      1.15 o
   4  -3   9       21.11       25.47      1.15 o
   5  -3   9        0.46        1.05      0.52 o
   6  -3   9       66.56       69.39      2.61 o
   7  -3   9       19.12       17.82      1.55 o
  -6  -2   9        0.10        0.48      2.04 o
  -5  -2   9       72.03       71.99      5.91 o
  -4  -2   9       18.73       16.15      0.92 o
  -3  -2   9       42.00       36.04      6.88 o
  -2  -2   9       85.93       79.10      7.08 o
  -1  -2   9      242.61      221.39      5.77 o
   0  -2   9       25.84       30.79      4.32 o
   1  -2   9        0.04        0.10      0.11 o
   2  -2   9       60.92       48.15      3.95 o
   3  -2   9        5.57        8.27      1.72 o
   4  -2   9        0.03        1.57      1.15 o
   5  -2   9       45.18       43.40      4.18 o
   6  -2   9       69.45       69.24      7.01 o
   7  -2   9        0.12        2.17      0.53 o
   8  -2   9        4.99        5.60      0.76 o
  -6  -1   9       39.38       36.88      2.01 o
  -5  -1   9       25.56       20.62      1.23 o
  -4  -1   9      199.05      200.60      5.54 o
  -3  -1   9       16.97       19.76      1.35 o
  -2  -1   9       27.25       31.39      1.24 o
  -1  -1   9        4.69        5.57      0.83 o
   0  -1   9       15.16       13.89      0.82 o
   1  -1   9       53.84       46.51      1.58 o
   2  -1   9       92.00      105.00      2.87 o
   3  -1   9       28.63       26.06      1.09 o
   4  -1   9       69.14       81.31      3.85 o
   5  -1   9        0.02        1.69      1.23 o
   6  -1   9      106.98      122.11      3.52 o
   7  -1   9        3.83        3.48      1.49 o
   8  -1   9       27.42       28.51      1.52 o
  -6   0   9       24.15       21.11      1.34 o
  -5   0   9        1.24        1.20      0.95 o
  -4   0   9        1.19       -0.47      0.45 o
  -3   0   9        6.26        8.83      2.47 o
  -2   0   9        8.40        9.16      0.71 o
  -1   0   9        3.15        2.11      0.46 o
   0   0   9      193.88      193.33      4.91 o
   1   0   9       34.01       42.80      4.72 o
   2   0   9       26.19       26.37      1.16 o
   3   0   9        8.60        8.07      1.18 o
   4   0   9      123.15      123.54     10.13 o
   5   0   9      174.12      179.43      4.96 o
   6   0   9       38.36       41.48      1.55 o
   7   0   9        0.32        2.23      0.75 o
   8   0   9       14.49       17.63      1.28 o
  -6   1   9        3.56        3.20      0.66 o
  -5   1   9       27.99       29.92      5.44 o
  -4   1   9       51.29       53.75      1.89 o
  -3   1   9      145.54      144.68      6.38 o
  -2   1   9        1.10       -0.63      1.52 o
  -1   1   9      296.55      297.11     23.56 o
   0   1   9      123.57      115.19      3.99 o
   1   1   9      736.35      733.22     13.85 o
   2   1   9      132.59      134.60      2.50 o
   3   1   9        0.47        0.62      1.17 o
   4   1   9        3.10        2.53      0.30 o
   5   1   9        2.57        2.88      0.84 o
   6   1   9       21.02       25.02      3.33 o
   7   1   9       69.25       62.75      4.65 o
   8   1   9       17.30       16.88      2.55 o
  -6   2   9        0.59        0.26      0.49 o
  -5   2   9      234.02      235.25      6.66 o
  -4   2   9       61.58       64.45      7.01 o
  -3   2   9      573.30      628.99     14.91 o
  -2   2   9      589.54      598.12     15.80 o
  -1   2   9     1034.14     1055.03     24.34 o
   0   2   9      366.21      377.13      9.11 o
   1   2   9     1387.73     1354.14     24.96 o
   2   2   9      426.24      425.36      7.19 o
   3   2   9     1382.05     1335.30     21.25 o
   4   2   9      175.23      174.47      3.60 o
   5   2   9      101.42       93.76      2.23 o
   6   2   9       45.00       47.97      1.80 o
   7   2   9      144.62      143.55      4.43 o
   8   2   9       13.94       12.32      3.03 o
  -6   3   9        1.17       -0.05      1.72 o
  -5   3   9       12.17       12.30      2.23 o
  -4   3   9       13.21       14.56      1.03 o
  -3   3   9       67.51       70.51      2.28 o
  -1   3   9       49.61       46.06      1.66 o
   0   3   9       21.11       22.13      3.48 o
   1   3   9      302.86      326.35      8.40 o
   2   3   9      120.83      116.74      2.58 o
   3   3   9      115.06      112.42      5.69 o
   4   3   9        3.14        2.63      0.42 o
   5   3   9        0.40        0.78      0.42 o
   6   3   9       82.54       85.39      7.45 o
   7   3   9      121.82      134.94      9.82 o
   8   3   9        6.95        6.04      0.70 o
  -6   4   9        3.22        2.08      0.55 o
  -5   4   9       36.38       40.68      2.08 o
  -4   4   9       10.78        8.61      0.77 o
  -3   4   9       37.34       36.86      2.81 o
  -2   4   9      195.72      202.04      5.33 o
  -1   4   9        0.33       -0.56      0.94 o
   0   4   9      135.08      137.65      5.53 o
   1   4   9        9.31        5.84      0.96 o
   2   4   9      211.65      199.06      9.01 o
   3   4   9      211.27      207.44      4.16 o
   4   4   9       80.36       81.94      5.31 o
   5   4   9      145.00      134.77      7.86 o
   6   4   9        0.21       -0.07      1.63 o
   7   4   9       81.80       73.58      2.10 o
   8   4   9        0.01       -0.24      0.63 o
  -5   5   9       12.04       11.36      1.08 o
  -4   5   9       13.44        8.87      0.81 o
  -3   5   9       16.94       16.94      0.84 o
  -2   5   9        0.18        0.48      0.93 o
  -1   5   9        2.35        1.99      0.66 o
   0   5   9       23.15       18.92      0.86 o
   1   5   9      115.43      109.55      3.01 o
   2   5   9      243.25      250.21      5.06 o
   3   5   9       23.68       21.51      3.13 o
   4   5   9      111.44      120.81      2.65 o
   5   5   9       68.15       64.81      1.61 o
   6   5   9      141.94      138.33      5.12 o
   7   5   9        9.71        6.52      0.56 o
   8   5   9        9.02       10.18      0.68 o
  -5   6   9       19.47       23.04      1.29 o
  -4   6   9       29.27       25.88      3.37 o
  -3   6   9      144.83      156.68      4.60 o
  -2   6   9      160.31      159.62      3.56 o
  -1   6   9        2.48        1.34      0.43 o
   0   6   9      349.59      319.99      6.65 o
   1   6   9       34.37       32.63      2.03 o
   2   6   9      245.27      235.74      4.80 o
   3   6   9      230.18      228.24      4.17 o
   4   6   9       71.86       78.99      5.14 o
   5   6   9       22.62       28.51      1.19 o
   6   6   9       34.08       31.69      1.09 o
   7   6   9       59.14       62.22      4.53 o
   8   6   9       23.34       22.46      3.63 o
  -5   7   9        2.14        0.89      0.48 o
  -4   7   9       65.09       79.53      3.04 o
  -3   7   9       19.80       16.91      1.00 o
  -2   7   9       14.57       14.19      1.90 o
  -1   7   9       13.52       10.64      1.82 o
   0   7   9       97.07       96.99      4.24 o
   1   7   9       96.69       86.09      2.11 o
   2   7   9        1.09        0.09      0.21 o
   3   7   9      141.07      128.32      2.44 o
   4   7   9        4.88        2.53      0.59 o
   5   7   9       16.02        9.81      2.17 o
   6   7   9        0.32       -0.19      0.50 o
   7   7   9        2.18        3.82      0.56 o
  -4   8   9        0.81        0.45      0.41 o
  -3   8   9       41.86       35.42      1.67 o
  -2   8   9       73.68       75.25      2.54 o
  -1   8   9       20.15       17.01      1.01 o
   0   8   9       43.69       41.15      1.56 o
   1   8   9       73.29       70.16      2.25 o
   2   8   9       24.48       21.32      0.90 o
   3   8   9      162.04      158.45      6.69 o
   4   8   9       43.41       43.61      1.53 o
   5   8   9       80.46       89.87      6.77 o
   6   8   9       16.38       18.48      2.17 o
   7   8   9       94.71       91.90      5.96 o
  -3   9   9       12.63       12.23      0.94 o
  -2   9   9        0.80        0.74      0.44 o
  -1   9   9       96.09       90.77      3.14 o
   0   9   9        0.02        0.33      0.41 o
   1   9   9       61.64       63.00      2.13 o
   2   9   9       16.30       13.40      0.79 o
   3   9   9       14.23       12.99      1.01 o
   4   9   9       35.61       34.60      1.69 o
   5   9   9        4.72        4.33      0.99 o
   6   9   9       33.26       32.31      1.87 o
  -3  10   9        4.90        0.55      0.96 o
  -2  10   9       60.81       58.17      2.32 o
  -1  10   9        6.28        5.82      0.59 o
   0  10   9        8.68        8.20      0.66 o
   1  10   9        0.70        2.57      0.45 o
   2  10   9       38.07       35.46      1.19 o
   3  10   9       36.43       39.03      1.48 o
   4  10   9       32.22       30.41      3.19 o
   5  10   9       16.45       18.92      1.51 o
  -1  11   9       81.69       79.10      4.44 o
   0  11   9        6.98        4.34      0.96 o
   1  11   9       15.65       13.18      1.28 o
   2  11   9       19.77       20.04      1.36 o
   3  11   9        0.06        1.04      0.67 o
   4  11   9        6.75        8.51      1.14 o
   1  12   9        2.29        3.27      0.62 o
   2  12   9        1.17        2.14      0.85 o
   0  -9  10       10.28        9.46      0.71 o
   1  -9  10        2.61        2.05      0.40 o
   2  -9  10       33.44       42.48      2.94 o
  -2  -8  10       25.48       23.45      1.83 o
  -1  -8  10       40.05       40.76      2.41 o
   0  -8  10        0.03        1.70      0.56 o
   1  -8  10       12.35       19.61      1.51 o
   2  -8  10        1.88        0.74      0.51 o
   3  -8  10       51.55       46.30      3.07 o
   4  -8  10        0.93        1.19      0.48 o
  -3  -7  10       29.11       33.42      2.39 o
  -2  -7  10        4.28        3.68      0.89 o
  -1  -7  10      125.74      138.37      6.74 o
   0  -7  10       32.92       32.37      2.01 o
   1  -7  10       94.56      103.99      4.47 o
   2  -7  10       51.10       60.70      3.42 o
   3  -7  10       44.57       47.13      3.01 o
   4  -7  10        1.97        1.34      0.59 o
   5  -7  10       38.47       44.66      2.93 o
  -4  -6  10       25.82       24.41      1.99 o
  -3  -6  10        6.89        6.64      0.85 o
  -2  -6  10        6.18        8.26      1.36 o
  -1  -6  10       96.41      100.68      3.18 o
   0  -6  10        1.00        0.68      0.65 o
   1  -6  10       35.30       37.35      4.40 o
   2  -6  10        0.10       -0.48      0.33 o
   3  -6  10       65.38       68.53      2.53 o
   4  -6  10       28.74       34.41      2.36 o
   5  -6  10        5.82        5.22      0.89 o
   6  -6  10       39.08       37.18      2.68 o
  -4  -5  10        3.14        6.06      2.87 o
  -3  -5  10        6.22        5.69      0.63 o
  -2  -5  10       47.95       42.13      7.78 o
  -1  -5  10       57.76       63.26      5.28 o
   0  -5  10      115.27      141.01      3.94 o
   1  -5  10        3.66        1.85      1.53 o
   2  -5  10      140.83      144.84      5.06 o
   3  -5  10        0.45       -0.26      0.63 o
   4  -5  10       61.15       50.61      2.04 o
   5  -5  10       38.72       41.42      2.54 o
   6  -5  10        7.51        7.48      0.88 o
  -5  -4  10        0.09       -0.55      0.44 o
  -4  -4  10        4.11        3.15      0.56 o
  -3  -4  10        0.11        0.58      0.36 o
  -2  -4  10       56.66       48.54      3.43 o
  -1  -4  10       23.62       28.21      1.28 o
   0  -4  10        1.04        1.28      1.48 o
   1  -4  10       46.58       46.87      2.37 o
   2  -4  10        7.11        7.10      0.62 o
   3  -4  10       14.04       15.65      1.20 o
   4  -4  10       45.61       48.53      5.84 o
   5  -4  10       24.72       27.33      2.76 o
   6  -4  10       21.89       17.28      1.76 o
   7  -4  10       12.50       13.57      1.38 o
  -5  -3  10      103.82       99.39      3.86 o
  -4  -3  10        0.01       -0.45      0.46 o
  -3  -3  10       85.00       79.11      2.64 o
  -2  -3  10        0.10       -0.77      0.52 o
  -1  -3  10       80.35       78.60      2.56 o
   0  -3  10        1.01        0.24      0.31 o
   1  -3  10       13.56       10.42      1.77 o
   2  -3  10        0.31        0.33      1.15 o
   3  -3  10       29.71       24.79      1.63 o
   4  -3  10       23.97       28.41      1.91 o
   5  -3  10      187.64      171.65      4.91 o
   6  -3  10       23.03       27.08      1.59 o
   7  -3  10       59.13       61.22      3.39 o
  -5  -2  10       20.79       21.13      1.39 o
  -3  -2  10       64.04       58.71      2.14 o
  -2  -2  10       13.80       15.10      0.93 o
  -1  -2  10       23.64       17.59      2.99 o
   0  -2  10       59.50       49.02      2.39 o
   1  -2  10        8.21        4.07      1.38 o
   2  -2  10      218.61      194.83      4.99 o
   3  -2  10       32.99       23.84      2.76 o
   4  -2  10      155.31      147.08      5.84 o
   5  -2  10        1.43       -0.20      0.52 o
   6  -2  10      124.74      124.36      4.22 o
   7  -2  10        0.19       -1.19      1.50 o
  -5  -1  10      155.99      155.34     14.95 o
  -4  -1  10       33.67       37.43      1.68 o
  -3  -1  10       94.56      106.98     12.81 o
  -2  -1  10       13.34       13.69      1.28 o
  -1  -1  10       53.73       49.87      1.73 o
   0  -1  10      221.87      230.89      9.07 o
   1  -1  10        5.43        3.61      0.65 o
   2  -1  10      157.79      146.38      3.05 o
   3  -1  10       16.52       14.20      0.84 o
   4  -1  10      180.37      171.87     11.21 o
   5  -1  10       97.36      112.97      5.56 o
   6  -1  10        0.01       -0.95      0.63 o
   7  -1  10       20.97       20.36      2.54 o
  -5   0  10       18.85       21.14      3.39 o
  -4   0  10        1.84        2.23      1.35 o
  -3   0  10        2.07        2.42      1.05 o
  -2   0  10        1.15        2.72      0.65 o
  -1   0  10      117.59      131.85     15.85 o
   0   0  10        2.97        2.02      0.53 o
   1   0  10      231.33      235.86      6.02 o
   2   0  10        8.94        8.76      1.40 o
   3   0  10      245.69      238.43      5.57 o
   4   0  10        1.05        2.64      1.14 o
   5   0  10       22.82       20.30      1.16 o
   6   0  10        9.59       11.46      0.82 o
   7   0  10        0.33       -0.34      0.82 o
   8   0  10        1.04        2.91      2.86 o
  -5   1  10        9.54        7.93      0.76 o
  -4   1  10        0.50        0.11      0.44 o
  -3   1  10        3.35        1.96      0.67 o
  -2   1  10        7.90        7.90      0.91 o
  -1   1  10       32.15       37.55      1.68 o
   0   1  10      250.73      244.14      6.25 o
   1   1  10       29.36       29.66      2.84 o
   2   1  10       36.52       34.33      1.32 o
   3   1  10       14.52        9.01      0.72 o
   4   1  10       17.09       16.35      1.37 o
   5   1  10       28.18       27.75      0.93 o
   6   1  10        3.32        1.36      0.47 o
   7   1  10       11.96       13.85      2.04 o
   8   1  10       39.69       41.77      2.13 o
  -5   2  10       97.23       77.73      6.46 o
  -4   2  10      190.03      190.60      5.88 o
  -3   2  10       24.16       23.38      1.26 o
  -2   2  10       27.49       25.68      1.51 o
  -1   2  10       64.52       67.53      2.16 o
   0   2  10      302.59      294.82     13.50 o
   1   2  10        1.29        2.33      0.65 o
   2   2  10       29.86       33.17      2.98 o
   3   2  10        2.78        3.01      0.33 o
   4   2  10       16.21       13.58      0.58 o
   5   2  10       74.13       75.37      1.89 o
   6   2  10       12.27       11.98      0.73 o
   7   2  10       94.00       84.87      3.49 o
   8   2  10       15.86       19.86      1.30 o
  -5   3  10       11.94       13.22      1.50 o
  -4   3  10       49.73       47.86      2.05 o
  -3   3  10        6.66        4.98      1.96 o
  -2   3  10        0.02        1.28      0.49 o
  -1   3  10        0.56        0.23      0.71 o
   0   3  10        0.05        0.96      0.37 o
   1   3  10      367.97      365.54      7.28 o
   2   3  10       87.54       88.85      3.88 o
   3   3  10      132.55      138.42      5.73 o
   4   3  10        9.28        7.44      0.48 o
   5   3  10      423.68      481.26      9.34 o
   6   3  10       31.90       41.14      2.30 o
   7   3  10      206.15      206.61      5.70 o
   8   3  10       17.69       16.88      1.93 o
  -5   4  10        0.01       -0.87      0.69 o
  -4   4  10      188.11      175.13     14.89 o
  -3   4  10       91.84       81.30      2.72 o
  -2   4  10      109.51      108.35      5.15 o
  -1   4  10       10.59        8.72      1.12 o
   0   4  10      181.59      182.29      3.89 o
   1   4  10      516.51      522.70     18.63 o
   2   4  10        8.11       10.03      1.64 o
   3   4  10      144.03      142.21      3.27 o
   4   4  10       71.13       72.97      4.82 o
   5   4  10      184.92      190.00      5.66 o
   6   4  10       77.35       76.01      4.40 o
   7   4  10       25.32       24.72      3.01 o
   8   4  10       20.73       15.81      1.20 o
  -5   5  10       11.77       12.22      0.84 o
  -4   5  10       12.20       13.15      2.62 o
  -3   5  10       34.96       37.21      2.22 o
  -2   5  10        1.55        1.10      1.24 o
  -1   5  10        0.92        0.50      0.33 o
   0   5  10        9.63        9.05      0.56 o
   1   5  10       48.20       41.75      4.62 o
   2   5  10       15.91       14.22      1.36 o
   3   5  10      178.71      170.50      3.32 o
   4   5  10       82.35       82.40      2.03 o
   5   5  10      135.07      129.40      3.12 o
   6   5  10        3.40        2.18      0.54 o
   7   5  10       32.32       31.01      4.19 o
  -4   6  10      105.26      111.45      4.12 o
  -3   6  10       28.27       30.12      1.89 o
  -2   6  10       61.19       60.12      1.76 o
  -1   6  10        0.91        0.07      0.34 o
   0   6  10       12.44       13.13      0.66 o
   1   6  10       48.88       46.17      1.38 o
   2   6  10       55.61       53.51      1.53 o
   3   6  10        0.06       -0.12      0.42 o
   4   6  10        3.99        5.29      0.55 o
   5   6  10       14.01       12.14      0.66 o
   6   6  10       96.59       96.01      2.91 o
   7   6  10       40.94       47.53      5.68 o
  -4   7  10        4.65        3.57      0.67 o
  -3   7  10      125.38      132.69      4.77 o
  -2   7  10       13.78       12.40      0.86 o
  -1   7  10       29.81       26.00      1.00 o
   0   7  10        1.04        1.15      0.63 o
   1   7  10       25.65       19.90      2.10 o
   2   7  10       33.02       38.82      3.73 o
   3   7  10       78.65       87.72      1.94 o
   4   7  10        0.65       -0.13      1.22 o
   5   7  10       14.65       14.45      1.46 o
   6   7  10        0.95        1.70      0.70 o
   7   7  10       11.73       10.44      1.78 o
  -3   8  10       33.20       26.43      1.44 o
  -2   8  10        6.35        7.41      0.76 o
  -1   8  10       78.67       73.67      2.51 o
   0   8  10        0.05        0.96      0.48 o
   1   8  10       23.62       28.28      1.17 o
   2   8  10       77.47       77.37      2.36 o
   3   8  10        2.29        5.12      0.60 o
   4   8  10       49.64       52.30      2.46 o
   5   8  10        0.03        0.20      0.94 o
   6   8  10      251.76      287.14      9.70 o
  -3   9  10       18.21       20.82      1.17 o
  -2   9  10       33.09       31.20      1.50 o
  -1   9  10       15.33       13.67      0.95 o
   0   9  10       38.06       37.55      1.57 o
   1   9  10       11.48       10.11      0.73 o
   2   9  10      116.16      110.04      2.81 o
   3   9  10       32.88       32.69      3.04 o
   4   9  10        4.83        5.42      2.23 o
   5   9  10       29.55       31.17      3.04 o
   6   9  10        1.66        0.25      0.60 o
  -2  10  10        4.40        6.58      0.72 o
  -1  10  10       52.84       56.32      2.38 o
   0  10  10        7.84        7.58      0.67 o
   1  10  10       18.95       18.49      1.10 o
   2  10  10        1.42        2.16      0.49 o
   3  10  10        3.39        3.08      0.45 o
   4  10  10       19.39       18.27      1.41 o
   5  10  10       12.76       13.12      1.67 o
   0  11  10        3.51        5.56      1.01 o
   1  11  10        3.84        3.57      0.73 o
   2  11  10       20.12       20.34      1.23 o
   3  11  10       17.00       15.82      1.55 o
   0  -8  11        6.14        7.48      1.10 o
   1  -8  11        2.55        2.66      0.82 o
   2  -8  11        3.19        0.67      0.78 o
  -2  -7  11       28.59       28.15      1.94 o
  -1  -7  11        0.58        1.26      0.63 o
   0  -7  11       20.18       23.57      1.89 o
   1  -7  11        7.72        8.16      1.08 o
   2  -7  11        1.34        1.75      0.77 o
   3  -7  11        3.63        1.86      0.75 o
   4  -7  11        2.01        3.30      0.82 o
  -3  -6  11       14.59       19.56      1.73 o
  -2  -6  11        2.54        4.49      0.83 o
  -1  -6  11       13.61        9.58      1.13 o
   0  -6  11        0.03       -0.81      0.56 o
   1  -6  11        1.01       -0.07      0.78 o
   2  -6  11        8.17        3.50      0.86 o
   3  -6  11        2.85        3.04      0.94 o
   4  -6  11       14.25       15.06      1.66 o
   5  -6  11      102.54       89.96      5.55 o
  -3  -5  11        3.42        2.12      0.76 o
  -2  -5  11       67.07       77.35      3.07 o
  -1  -5  11        4.60        7.09      1.56 o
   0  -5  11       92.46       91.31      3.03 o
   1  -5  11       22.36       27.27      1.63 o
   2  -5  11        5.14        5.06      0.62 o
   3  -5  11        1.69        2.59      0.53 o
   4  -5  11        0.03        2.04      1.69 o
   5  -5  11       28.29       28.94      1.48 o
  -4  -4  11        3.03        4.19      1.55 o
  -3  -4  11       29.41       28.32      4.58 o
  -2  -4  11       16.68       15.79      1.02 o
  -1  -4  11       86.38       88.06      2.86 o
   0  -4  11       10.91        6.98      1.02 o
   2  -4  11        2.72        4.37      1.89 o
   3  -4  11        0.43        0.11      0.87 o
   4  -4  11       14.96       18.10      1.00 o
   5  -4  11       61.09       66.60      7.70 o
   6  -4  11        0.08        1.59      0.92 o
  -4  -3  11       22.61       21.24      1.35 o
  -3  -3  11       51.25       49.44      3.16 o
  -2  -3  11       32.07       30.99      1.44 o
  -1  -3  11        4.69        6.39      0.64 o
   0  -3  11       52.57       54.60      1.91 o
   1  -3  11       99.59       94.16      3.79 o
   2  -3  11        6.35        3.85      1.95 o
   3  -3  11        6.59        3.64      1.11 o
   4  -3  11       63.29       70.21      4.24 o
   5  -3  11        2.14        1.05      0.45 o
   6  -3  11       73.33       71.69      7.49 o
  -4  -2  11        2.40        2.84      2.55 o
  -3  -2  11       17.99       16.29      0.83 o
  -2  -2  11       30.44       31.43      1.42 o
  -1  -2  11        0.08       -0.13      0.46 o
   0  -2  11      106.71      110.52      8.21 o
   1  -2  11       25.07       18.02      3.59 o
   2  -2  11       60.26       55.83      3.30 o
   3  -2  11       17.63       16.60      1.23 o
   4  -2  11      240.04      256.68      9.00 o
   5  -2  11       55.85       49.04      6.22 o
   6  -2  11       83.69       79.91      5.56 o
   7  -2  11       58.51       54.83      2.54 o
  -5  -1  11        1.84        2.83      0.61 o
  -4  -1  11       45.63       41.60      2.39 o
  -3  -1  11       10.31        9.42      1.05 o
  -2  -1  11       54.27       56.97      2.15 o
  -1  -1  11       10.08       10.12      2.83 o
   0  -1  11      125.52      128.05      3.61 o
   1  -1  11      279.27      266.20      7.02 o
   2  -1  11        0.00       -0.16      1.80 o
   3  -1  11      127.95      144.01      3.93 o
   4  -1  11        0.37        1.04      0.46 o
   5  -1  11       28.70       27.05      2.73 o
   6  -1  11       13.26       12.72      2.72 o
   7  -1  11        0.04        0.45      1.61 o
  -5   0  11       10.14       10.87      2.84 o
  -4   0  11       21.19       16.74      2.52 o
  -3   0  11        3.92        3.78      1.50 o
  -2   0  11        0.28        0.48      1.02 o
  -1   0  11       12.05       14.27      1.35 o
   0   0  11       38.44       41.59      1.61 o
   1   0  11        0.00       -0.22      0.81 o
   2   0  11       31.25       33.05      1.36 o
   3   0  11        0.84        1.10      1.58 o
   4   0  11       23.91       19.77      4.04 o
   5   0  11        8.83       10.19      1.74 o
   6   0  11        0.19        1.51      0.56 o
   7   0  11       20.67       23.06      2.07 o
  -5   1  11        3.51        0.97      1.24 o
  -4   1  11        8.54        8.28      2.04 o
  -3   1  11       24.26       17.52      2.23 o
  -2   1  11        4.26        4.39      1.99 o
  -1   1  11      174.96      190.03      5.22 o
   0   1  11       39.79       37.87      4.53 o
   1   1  11      178.88      164.79      3.64 o
   2   1  11        0.27        0.14      0.20 o
   3   1  11       73.24       71.16      6.39 o
   4   1  11        6.67        2.51      0.81 o
   5   1  11        4.73        6.38      0.63 o
   6   1  11       49.17       53.34      7.25 o
   7   1  11       47.83       48.39      4.27 o
  -5   2  11        6.40        8.07      3.77 o
  -4   2  11        1.88        1.23      0.75 o
  -3   2  11       14.61        9.41      0.93 o
  -2   2  11       13.24       13.88      1.93 o
  -1   2  11        1.01        0.73      0.50 o
   0   2  11      101.54       92.00      7.97 o
   1   2  11       22.44       26.12      1.18 o
   2   2  11      259.56      261.29      8.77 o
   3   2  11      124.72      123.95      2.81 o
   4   2  11        1.24        2.18      0.28 o
   5   2  11       83.44       75.66      2.39 o
   6   2  11        3.61        5.46      1.19 o
   7   2  11       83.62       89.02      4.42 o
  -5   3  11       26.04       25.35      5.23 o
  -4   3  11        0.07        3.68      1.01 o
  -3   3  11        0.29        0.17      1.48 o
  -2   3  11       16.03       14.08      1.00 o
  -1   3  11       33.22       28.21      0.98 o
   0   3  11       64.99       70.73      2.84 o
   1   3  11       20.31       22.31      1.05 o
   2   3  11       30.78       29.79      1.18 o
   3   3  11       85.62       84.34      2.08 o
   4   3  11      117.84      126.32      6.08 o
   5   3  11      112.82      104.59      4.40 o
   6   3  11      146.46      155.53     11.09 o
   7   3  11        0.13        0.96      0.67 o
  -4   4  11        5.16        5.71      1.15 o
  -3   4  11       29.36       26.59      1.37 o
  -2   4  11        1.47        3.76      1.39 o
  -1   4  11      178.28      184.85     12.62 o
   0   4  11       88.81       95.68      5.24 o
   1   4  11        8.32        7.30      0.69 o
   2   4  11      231.76      227.43      4.89 o
   3   4  11       19.78       21.39      0.69 o
   4   4  11       74.67       81.11      3.20 o
   5   4  11        0.10        0.64      0.71 o
   6   4  11      104.46      105.31      4.84 o
   7   4  11        5.93        6.62      0.73 o
  -4   5  11       15.74       16.08      3.67 o
  -3   5  11        3.99        4.16      1.15 o
  -2   5  11        2.96        3.31      1.49 o
  -1   5  11        2.98        0.79      0.52 o
   0   5  11       31.47       29.61      2.09 o
   1   5  11        8.61        6.75      0.60 o
   2   5  11       33.37       32.95      4.39 o
   3   5  11       31.36       32.87      0.99 o
   4   5  11      130.65      135.62      3.23 o
   5   5  11       34.06       29.65      3.82 o
   6   5  11       45.11       43.13      1.58 o
   7   5  11        1.10        0.74      0.78 o
  -4   6  11        2.15        0.86      0.52 o
  -3   6  11       72.15       75.71      2.22 o
  -2   6  11        6.59        5.74      2.25 o
  -1   6  11       21.97       25.71      0.96 o
   0   6  11       56.41       55.50      2.29 o
   1   6  11        0.00       -0.49      0.33 o
   2   6  11       37.29       31.55      1.12 o
   3   6  11       52.23       48.89      3.03 o
   4   6  11       42.93       44.46      1.53 o
   5   6  11       37.41       37.89      1.38 o
   6   6  11        0.02        0.42      0.49 o
   7   6  11       38.43       35.08      1.86 o
  -3   7  11        8.96        9.31      0.89 o
  -2   7  11       33.02       31.48      1.57 o
  -1   7  11        0.25        0.63      0.45 o
   0   7  11        4.24        5.41      0.68 o
   1   7  11       56.78       57.03      4.77 o
   2   7  11       56.89       53.65      1.57 o
   3   7  11       38.09       38.81      1.33 o
   4   7  11       40.61       35.36      2.72 o
   5   7  11       15.05       15.43      1.68 o
   6   7  11       61.15       60.26      2.79 o
  -2   8  11        4.47        3.41      0.52 o
  -1   8  11        1.04        0.29      0.44 o
   0   8  11       12.62       14.08      0.91 o
   1   8  11        8.84        8.76      0.76 o
   2   8  11       36.00       37.83      3.57 o
   3   8  11        2.89        2.99      2.09 o
   4   8  11       15.70       16.85      0.98 o
   5   8  11       29.77       29.85      1.58 o
   6   8  11        4.19        2.66      0.82 o
  -2   9  11        0.46        1.04      0.45 o
  -1   9  11      115.27      117.57      4.62 o
   0   9  11        2.66        1.26      0.41 o
   1   9  11      164.81      175.71      6.14 o
   2   9  11       34.55       31.88      1.98 o
   3   9  11       81.36       81.62      2.55 o
   4   9  11        7.92        7.98      0.89 o
   5   9  11       57.90       74.38     10.65 o
   0  10  11       46.21       46.13      2.23 o
   1  10  11        0.05        0.07      0.34 o
   2  10  11       79.51       80.75      2.63 o
   3  10  11       14.90       16.96      2.27 o
   4  10  11        2.19        3.39      1.12 o
   1  -7  12        1.91        1.67      0.85 o
  -1  -6  12        7.23        5.56      1.04 o
   0  -6  12        6.82        6.76      1.11 o
   1  -6  12        2.35        3.59      0.81 o
   2  -6  12        1.22        3.01      0.97 o
   3  -6  12        5.44        4.39      1.12 o
  -2  -5  12        9.40        6.75      0.77 o
  -1  -5  12       22.03       20.42      4.65 o
   0  -5  12       65.23       72.22      3.07 o
   1  -5  12        0.81        1.43      0.78 o
   2  -5  12       26.25       26.65      5.66 o
   3  -5  12       30.56       36.17      1.88 o
   4  -5  12      146.09      153.06     10.82 o
  -3  -4  12        7.78       11.10      1.46 o
  -2  -4  12       26.64       25.85      1.53 o
  -1  -4  12        2.81        5.38      1.77 o
   0  -4  12       70.15       75.37      3.37 o
   1  -4  12       58.88       70.16      2.59 o
   2  -4  12        0.57       -0.57      0.38 o
   3  -4  12       26.99       25.56      1.45 o
   4  -4  12        9.33       11.57      1.01 o
   5  -4  12       40.03       37.05      1.91 o
  -3  -3  12       43.80       36.54      2.47 o
  -2  -3  12        0.29        1.26      1.50 o
  -1  -3  12      127.87      133.67      4.03 o
   0  -3  12       20.12       18.26      4.14 o
   1  -3  12        2.14        1.09      0.49 o
   2  -3  12        4.95        5.50      1.39 o
   3  -3  12        0.00        2.19      0.81 o
   4  -3  12       43.60       47.30      2.13 o
   5  -3  12       53.23       62.79      3.33 o
   6  -3  12        1.48        3.06      2.14 o
  -4  -2  12       86.06       81.63      2.83 o
  -3  -2  12        8.50        4.57      1.38 o
  -2  -2  12       65.37       63.40      5.47 o
  -1  -2  12        0.93        0.26      2.06 o
   0  -2  12       81.14       83.63      2.85 o
   1  -2  12       60.75       65.18      3.14 o
   2  -2  12       29.66       30.86      1.27 o
   3  -2  12       67.05       62.59      2.38 o
   4  -2  12        3.27        4.02      1.60 o
   5  -2  12      148.26      166.31     10.74 o
   6  -2  12       25.09       24.26      3.53 o
  -4  -1  12        0.72        2.06      2.03 o
  -3  -1  12        9.67        9.51      1.07 o
  -2  -1  12        1.37        1.43      0.50 o
  -1  -1  12       32.80       28.51      4.15 o
   0  -1  12       84.66       79.47      5.49 o
   1  -1  12        1.05        2.94      1.49 o
   2  -1  12       24.51       25.23      1.31 o
   3  -1  12        0.69        1.92      0.78 o
   4  -1  12       13.19        9.80      3.27 o
   5  -1  12        1.54        4.99      0.75 o
   6  -1  12        2.72        3.50      1.26 o
  -4   0  12        0.36       -0.73      0.48 o
  -3   0  12       17.02       19.20      1.37 o
  -2   0  12       36.37       28.71      4.85 o
  -1   0  12       15.84       21.75      1.21 o
   0   0  12        1.30        0.83      0.47 o
   1   0  12      188.68      191.64      4.42 o
   2   0  12       27.17       25.15      2.04 o
   3   0  12      196.42      213.01      5.90 o
   4   0  12        4.50        5.95      0.73 o
   5   0  12      161.35      174.85     17.76 o
   6   0  12      113.05      117.88      4.76 o
   7   0  12        1.83        6.00      1.10 o
  -4   1  12        1.13        4.85      1.20 o
  -3   1  12       65.50       61.98      2.60 o
  -2   1  12       34.20       41.01      1.82 o
  -1   1  12       33.04       27.95      2.65 o
   0   1  12      159.18      174.01      4.83 o
   1   1  12       27.30       23.00      2.51 o
   2   1  12      165.23      183.84      5.08 o
   3   1  12        0.00       -0.10      0.41 o
   4   1  12       58.94       64.65      2.52 o
   5   1  12       13.42       14.83      3.57 o
   6   1  12       14.29       18.46      5.44 o
   7   1  12       22.71       25.99      3.07 o
  -4   2  12        9.05       11.77      3.61 o
  -3   2  12        0.00        0.25      1.60 o
  -2   2  12        0.02        0.17      1.50 o
  -1   2  12       18.28       19.16      1.18 o
   0   2  12       28.33       23.65      2.92 o
   1   2  12      105.01      101.52      7.98 o
   2   2  12       62.29       59.83      3.53 o
   3   2  12       19.79       16.71      1.00 o
   4   2  12        9.25        9.29      3.48 o
   5   2  12       65.83       63.04      3.29 o
   6   2  12      153.81      151.61      5.56 o
   7   2  12        0.11        0.23      0.65 o
  -4   3  12        0.01        0.29      0.92 o
  -3   3  12       20.76       20.63      5.14 o
  -2   3  12       37.60       33.41      1.59 o
  -1   3  12       10.39       10.09      0.67 o
   0   3  12        3.41        3.83      0.46 o
   1   3  12       62.48       60.20      2.67 o
   2   3  12       94.93       89.25      1.91 o
   3   3  12        1.16        1.16      0.30 o
   4   3  12        7.75        6.92      0.48 o
   5   3  12       30.47       34.09      4.82 o
   6   3  12        7.53        6.06      0.69 o
   7   3  12       12.99       12.94      1.21 o
  -3   4  12        1.69        1.75      0.99 o
  -2   4  12       75.63       77.17      2.65 o
  -1   4  12       48.61       47.28      4.34 o
   0   4  12       11.65       12.49      0.74 o
   1   4  12       85.74       86.03      6.95 o
   2   4  12       25.10       24.08      0.80 o
   3   4  12        0.34        3.42      0.66 o
   4   4  12        3.83        2.26      0.40 o
   5   4  12       47.65       45.50      2.74 o
   6   4  12       49.50       49.89      2.49 o
  -3   5  12       52.15       57.49      3.38 o
  -2   5  12        3.30        6.89      0.83 o
  -1   5  12       32.70       38.72      1.36 o
   0   5  12       21.97       17.97      1.02 o
   1   5  12       87.20       91.17      2.41 o
   2   5  12       59.52       56.36      1.93 o
   3   5  12       30.53       30.51      1.27 o
   4   5  12        0.85        2.43      0.74 o
   5   5  12        5.28        4.17      1.45 o
   6   5  12        1.69        1.05      1.15 o
  -3   6  12        0.86        0.93      0.60 o
  -2   6  12      178.73      175.29      5.19 o
  -1   6  12       21.02       17.52      0.98 o
   0   6  12       19.50       22.72      1.18 o
   1   6  12       42.13       38.69      3.18 o
   2   6  12        5.47        5.21      1.52 o
   3   6  12       27.84       28.04      1.09 o
   4   6  12        4.68        4.41      1.17 o
   5   6  12       23.65       24.58      2.25 o
   6   6  12       25.29       26.64      1.55 o
  -2   7  12        3.03        3.50      0.59 o
  -1   7  12        1.28        1.96      0.48 o
   0   7  12        5.67        5.79      0.68 o
   1   7  12        6.81        7.68      0.64 o
   2   7  12       34.82       32.00      3.27 o
   3   7  12       42.09       40.16      1.77 o
   4   7  12       10.03       11.84      2.13 o
   5   7  12        4.83        5.64      0.72 o
  -1   8  12       18.79       13.67      1.08 o
   0   8  12        8.75        8.23      0.77 o
   1   8  12       14.11       11.10      0.85 o
   2   8  12       10.73        7.88      1.18 o
   3   8  12       29.26       26.45      1.37 o
   4   8  12        0.76        0.34      1.13 o
   5   8  12       24.99       25.97      1.46 o
   0   9  12      260.03      298.04      9.47 o
   1   9  12       16.97       16.61      1.09 o
   2   9  12      187.66      211.47      6.13 o
   3   9  12       10.77       12.27      0.86 o
   4   9  12       79.91       90.56     12.32 o
   0  -5  13       80.81       88.12      5.26 o
   1  -5  13       27.93       29.33      2.25 o
   2  -5  13       93.25      108.76      5.59 o
   3  -5  13       78.08       77.05      4.60 o
  -1  -4  13      263.71      271.41      9.72 o
   0  -4  13        0.64       -0.91      0.61 o
   1  -4  13      113.53      114.54      4.50 o
   2  -4  13        8.00        9.66      2.73 o
   3  -4  13      123.80      136.53      5.53 o
   4  -4  13       10.50       16.18      1.23 o
  -2  -3  13       25.83       27.80      1.66 o
  -1  -3  13        0.00        2.57      0.99 o
   0  -3  13       32.78       38.47      6.38 o
   1  -3  13        9.98       11.70      0.88 o
   2  -3  13       23.26       25.20      6.51 o
   3  -3  13       20.22       24.90      2.51 o
   4  -3  13        0.18        3.01      0.81 o
   5  -3  13       15.22       16.15      1.16 o
  -2  -2  13        6.97        3.29      2.54 o
  -1  -2  13       37.73       36.38      3.27 o
   1  -2  13        7.64        7.83      1.19 o
   2  -2  13       33.93       33.46      2.48 o
   3  -2  13        1.58        1.71      1.36 o
   4  -2  13       93.41       98.09      7.24 o
   5  -2  13        8.30        9.24      1.12 o
  -3  -1  13        0.00        0.50      0.85 o
  -2  -1  13        4.29        2.88      0.96 o
  -1  -1  13        4.54        3.74      0.64 o
   0  -1  13        0.77        0.12      0.81 o
   1  -1  13       52.38       56.81      2.39 o
   2  -1  13        5.06        7.20      3.01 o
   3  -1  13        6.81        5.20      1.27 o
   4  -1  13        2.94        3.21      0.76 o
   5  -1  13       16.33       16.90      1.10 o
  -3   0  13       14.59       15.83      1.27 o
  -2   0  13        5.97       10.62      1.39 o
  -1   0  13       39.75       41.33      2.07 o
   0   0  13      136.66      158.54      4.88 o
   1   0  13      105.95      105.99      3.46 o
   2   0  13      275.52      316.80      8.66 o
   3   0  13       23.27       21.18      3.82 o
   4   0  13      274.22      292.59      9.92 o
   5   0  13        0.00       -1.20      0.80 o
   6   0  13       30.45       32.02      1.85 o
  -3   1  13        0.89        2.24      0.62 o
  -2   1  13       27.17       29.35      4.91 o
  -1   1  13       25.70       28.80      2.29 o
   0   1  13       66.67       73.34      2.14 o
   1   1  13       60.02       61.12      2.25 o
   2   1  13       20.36       21.51      5.01 o
   3   1  13       18.56       19.65      1.16 o
   4   1  13       96.67      116.67      8.42 o
   5   1  13       26.16       29.11      1.53 o
   6   1  13        0.14       -0.37      0.65 o
  -3   2  13        0.20        1.29      0.56 o
  -2   2  13        0.03       -0.67      0.60 o
  -1   2  13        0.12       -0.66      0.89 o
   0   2  13       31.07       28.91      1.10 o
   1   2  13        0.34       -0.38      0.43 o
   2   2  13       86.67       85.79      8.95 o
   3   2  13       10.15       13.36      0.92 o
   4   2  13       74.33       68.69      2.89 o
   5   2  13       57.78       66.19      2.66 o
   6   2  13       27.49       19.50      1.93 o
  -3   3  13        2.82        1.92      1.48 o
  -2   3  13        4.08        3.49      0.77 o
  -1   3  13        1.75        0.89      1.26 o
   0   3  13       68.31       69.42      3.27 o
   1   3  13       54.94       53.74      2.22 o
   2   3  13        6.21        7.67      0.94 o
   3   3  13       25.77       26.63      1.36 o
   4   3  13        8.45        9.46      2.71 o
   5   3  13       43.17       40.38      3.79 o
   6   3  13       36.34       33.10      1.78 o
  -2   4  13       23.89       33.04      1.77 o
  -1   4  13       12.26       15.99      2.92 o
   0   4  13        1.95        2.30      0.84 o
   1   4  13        9.42        7.41      2.97 o
   2   4  13       18.04       14.53      1.73 o
   3   4  13       21.64       19.59      1.00 o
   4   4  13       31.36       31.89      2.30 o
   5   4  13      104.59      102.55     10.84 o
   6   4  13       14.22       14.26      1.06 o
  -2   5  13       74.86       83.71      2.72 o
  -1   5  13      122.18      135.21      4.99 o
   0   5  13      147.81      148.43     12.04 o
   1   5  13        0.22       -0.04      0.48 o
   2   5  13        0.44        1.00      1.13 o
   3   5  13       14.39       16.45      1.16 o
   4   5  13        8.84        5.86      1.48 o
   5   5  13        3.39        4.65      0.61 o
  -1   6  13        0.16       -0.66      0.44 o
   0   6  13        4.65        3.75      1.17 o
   1   6  13        0.04       -0.21      0.36 o
   2   6  13        5.15        3.89      0.63 o
   3   6  13       33.76       32.74      1.73 o
   4   6  13        7.80        5.75      0.74 o
   5   6  13       32.94       40.60      2.64 o
  -1   7  13        0.33        2.66      0.60 o
   0   7  13        5.83        6.27      0.67 o
   1   7  13       40.17       43.52      2.01 o
   2   7  13        2.70        0.62      0.50 o
   3   7  13       19.05       23.23      1.28 o
   4   7  13        3.75        3.75      1.15 o
   1   8  13       30.27       28.61      1.50 o
   2   8  13       80.07       80.83      3.31 o
   3   8  13        5.83        5.72      0.95 o
   0  -3  14        2.92        2.94      0.67 o
   1  -3  14        2.50        0.73      0.51 o
   2  -3  14       18.57       19.05      2.83 o
   3  -3  14       27.51       37.26      2.53 o
  -1  -2  14        0.90        0.05      1.11 o
   0  -2  14       28.96       26.92      2.09 o
   1  -2  14       13.69        8.52      0.91 o
   2  -2  14       19.49       19.19      1.96 o
   3  -2  14       14.99       13.96      3.07 o
  -1  -1  14        0.12       -0.71      1.08 o
   0  -1  14        8.25        5.93      0.79 o
   1  -1  14        6.42        5.23      0.75 o
   2  -1  14       34.36       40.66      3.26 o
   4  -1  14       41.33       42.50      3.38 o
  -1   0  14        2.65        4.43      2.48 o
   0   0  14       76.28       76.52      3.27 o
   1   0  14       47.53       48.51      8.75 o
   2   0  14       21.26       19.35      1.31 o
   3   0  14       35.46       39.01      1.96 o
  -1   1  14        0.26        1.53      0.56 o
   0   1  14        7.95       10.12      0.94 o
   1   1  14       22.94       23.06      6.06 o
   2   1  14       11.64       16.21      1.13 o
   3   1  14       13.82       17.64      1.56 o
   4   1  14        0.90        1.18      0.57 o
   5   1  14        0.04        1.68      1.15 o
  -1   2  14       11.47       11.33      0.77 o
   0   2  14       56.80       56.55      2.55 o
   1   2  14       54.02       59.02      2.57 o
   2   2  14        0.02       -0.54      1.43 o
   3   2  14       66.10       61.41      2.81 o
   4   2  14        6.68        9.89      1.62 o
   5   2  14       25.32       28.40      1.77 o
  -1   3  14       61.26       60.23      2.96 o
   0   3  14        6.24        4.55      1.34 o
   1   3  14       51.81       47.01      2.33 o
   2   3  14       24.54       21.78      1.79 o
   3   3  14       12.69       15.75      4.71 o
   4   3  14       12.06       16.24      1.12 o
   5   3  14        1.71        5.80      0.91 o
  -1   4  14        1.37        0.59      1.44 o
   0   4  14       15.14       13.63      1.11 o
   1   4  14        1.17        0.38      0.45 o
   2   4  14        2.58        4.39      2.54 o
   3   4  14       25.99       23.19      4.71 o
   4   4  14       21.98       18.99      2.61 o
   0   5  14        0.98        0.37      0.81 o
   1   5  14        0.00        0.86      1.16 o
   2   5  14        1.72        1.79      0.50 o
   3   5  14        7.65        7.37      0.95 o
   4   5  14        1.17        4.04      0.88 o
   0   6  14       15.92       12.18      1.02 o
   1   6  14       37.99       38.91      2.81 o
   2   6  14        9.28       12.65      2.06 o
   3   6  14       80.48       80.73      5.14 o
   1   1  15        0.27        0.86      1.01 o
   2   1  15        0.52        2.33      0.74 o
   1   2  15       11.08       10.28      1.96 o
   2   2  15       28.01       26.81      1.63 o
 
